# Supplementary material for: Disability-Adjusted Life Years (DALYs) Due to Ischemic Heart Disease (IHD) Associated with Natural Disasters: A Worldwide Population-Based Ecological Study
Source: Glob Heart. 2021 Apr 28;16(1):30. doi: 10.5334/gh.919 (PMC8086719; doi:10.5334/gh.919)
Supplement: File 1. — Disaster 1990–2017. [file gh-16-1-919-s1.csv]

year	disaster subgroup	iso	country_name	occurrence	Total deaths	Injured	Affected	Homeless	Total affected	Total damage ('000 US$)
1990	Biological	CMR	Cameroon	1	118		172		172
1990	Biological	COK	Cook Islands (the)	1	7		1200		1200
1990	Biological	GTM	Guatemala	1	200
1990	Biological	IND	India	2	148		18000		18000
1990	Biological	IDN	Indonesia	1	50
1990	Biological	JAM	Jamaica	1			300		300
1990	Biological	MOZ	Mozambique	2	694		4000		4000
1990	Biological	NPL	Nepal	1	150		3800		3800
1990	Biological	NGA	Nigeria	1	60
1990	Biological	PHL	Philippines (the)	1	21		200		200
1990	Biological	TZA	Tanzania, United Republic of	1	200
1990	Biological	UGA	Uganda	1	197		1170		1170
1990	Biological	USA	United States of America (the)	1	3		50		50
1990	Biological	VEN	Venezuela (Bolivarian Republic of)	1	74		9506		9506
1990	Biological	VNM	Viet Nam	1	200
1990	Biological	ZMB	Zambia	1	85		667		667
1991	Biological	DZA	Algeria	1			204		204
1991	Biological	BGD	Bangladesh	2	2700		1608000		1608000
1991	Biological	BOL	Bolivia (Plurinational State of)	1	329		17665		17665
1991	Biological	BRA	Brazil	2	196		17240		17240
1991	Biological	BFA	Burkina Faso	1	37
1991	Biological	CMR	Cameroon	1	308		1343		1343
1991	Biological	CAN	Canada	1	18		171		171
1991	Biological	TCD	Chad	1	1262		12204		12204
1991	Biological	CHL	Chile	1	1		40		40
1991	Biological	CHN	China	1	1075
1991	Biological	COL	Colombia	1	350		14137		14137
1991	Biological	COD	Congo (the Democratic Republic of the)	1	500
1991	Biological	CIV	C�te d�Ivoire	1	16	50			50
1991	Biological	ECU	Ecuador	1	343		15131		15131
1991	Biological	SLV	El Salvador	1	155		5625		5625
1991	Biological	GHA	Ghana	1	20
1991	Biological	GTM	Guatemala	1	180		26800		26800
1991	Biological	IND	India	1	185
1991	Biological	IDN	Indonesia	5	294		15000		15000
1991	Biological	KEN	Kenya	1	26		200		200
1991	Biological	MYS	Malaysia	1	263		3750		3750
1991	Biological	MEX	Mexico	1	52		5000		5000
1991	Biological	NPL	Nepal	1	1334		45341		45341
1991	Biological	NIC	Nicaragua	1	2		381		381
1991	Biological	NER	Niger (the)	2	2842		90147		90147
1991	Biological	NGA	Nigeria	2	7689		11200		11200
1991	Biological	PAN	Panama	1	43		2057		2057
1991	Biological	PER	Peru	2	9726	79725	203628		283353
1991	Biological	RWA	Rwanda	1	32		214		214
1991	Biological	SDN	Sudan (the)	1	12
1991	Biological	TZA	Tanzania, United Republic of	2	574		1733		1733
1991	Biological	UGA	Uganda	1	100
1991	Biological	VEN	Venezuela (Bolivarian Republic of)	1	18		967		967
1991	Biological	ZMB	Zambia	1			13154		13154
1992	Biological	ARG	Argentina	1	67		3883		3883
1992	Biological	BGD	Bangladesh	1	200
1992	Biological	BTN	Bhutan	1			494		494
1992	Biological	BDI	Burundi	1	220		2068		2068
1992	Biological	KHM	Cambodia	2	50		380400		380400
1992	Biological	CMR	Cameroon	1	731		7865		7865
1992	Biological	CAN	Canada	1	17
1992	Biological	CAF	Central African Republic	1	56		418		418
1992	Biological	DOM	Dominican Republic (the)	1	20
1992	Biological	ECU	Ecuador	1	200
1992	Biological	SLV	El Salvador	1			350		350
1992	Biological	ETH	Ethiopia	1
1992	Biological	FRA	France	1	20
1992	Biological	GTM	Guatemala	1	206
1992	Biological	LAO	Lao People's Democratic Republic (the)	1	143
1992	Biological	MWI	Malawi	1
1992	Biological	MOZ	Mozambique	1	587		225673		225673
1992	Biological	NPL	Nepal	1	640		50000		50000
1992	Biological	NGA	Nigeria	1	100
1992	Biological	PAN	Panama	1	57
1992	Biological	PER	Peru	1	690
1992	Biological	PHL	Philippines (the)	1	70
1992	Biological	SWZ	Swaziland	1	30		2228		2228
1992	Biological	TZA	Tanzania, United Republic of	1	2231	40249			40249
1992	Biological	UGA	Uganda	1	50
1992	Biological	VEN	Venezuela (Bolivarian Republic of)	1	32
1992	Biological	ZMB	Zambia	1			11659		11659
1992	Biological	ZWE	Zimbabwe	1	258		5649		5649
1993	Biological	AFG	Afghanistan	1
1993	Biological	BGD	Bangladesh	1	38		5660		5660
1993	Biological	CMR	Cameroon	1	513		4070		4070
1993	Biological	CUB	Cuba	1			49358		49358
1993	Biological	IND	India	1
1993	Biological	PAK	Pakistan	1
1993	Biological	USA	United States of America (the)	1	100		403000		403000
1994	Biological	CPV	Cabo Verde	1	245		12344		12344
1994	Biological	DJI	Djibouti	1	10		239		239
1994	Biological	GAB	Gabon	1	20
1994	Biological	GIN	Guinea	1	311		24000		24000
1994	Biological	GNB	Guinea-Bissau	1	195		8631		8631
1994	Biological	IND	India	1	53		5150		5150
1994	Biological	KEN	Kenya	1	1000		6500000		6500000
1994	Biological	LAO	Lao People's Democratic Republic (the)	1	500		8000		8000
1994	Biological	SOM	Somalia	1	100		17000		17000
1994	Biological	UKR	Ukraine	1	71		1333		1333
1995	Biological	AGO	Angola	1			1007		1007
1995	Biological	BGD	Bangladesh	2	400		21236		21236
1995	Biological	BLR	Belarus	1	13		282		282
1995	Biological	BRA	Brazil	1	2		112939		112939
1995	Biological	COL	Colombia	1						104000
1995	Biological	COD	Congo (the Democratic Republic of the)	1	233
1995	Biological	CRI	Costa Rica	1			4786		4786
1995	Biological	CIV	C�te d�Ivoire	1	150		2027		2027
1995	Biological	DOM	Dominican Republic (the)	1	2		1252		1252
1995	Biological	ECU	Ecuador	1			3399		3399
1995	Biological	SLV	El Salvador	1	5		9296		9296
1995	Biological	ERI	Eritrea	1
1995	Biological	GTM	Guatemala	1			3402		3402
1995	Biological	HND	Honduras	1	5		15998		15998
1995	Biological	LAO	Lao People's Democratic Republic (the)	1	34		244		244
1995	Biological	LBR	Liberia	1	9		359		359
1995	Biological	MEX	Mexico	1	16		6525		6525
1995	Biological	NPL	Nepal	1	126		772		772
1995	Biological	NIC	Nicaragua	2	18		13406		13406
1995	Biological	NER	Niger (the)	1	3022		63691		63691
1995	Biological	PAN	Panama	1	1		2124		2124
1995	Biological	PHL	Philippines (the)	1			200		200
1995	Biological	RUS	Russian Federation (the)	1			150000		150000
1995	Biological	SEN	Senegal	1	188		3031		3031
1995	Biological	TJK	Tajikistan	1
1995	Biological	UKR	Ukraine	1	204		5336		5336
1995	Biological	VEN	Venezuela (Bolivarian Republic of)	1			32280		32280
1996	Biological	ALB	Albania	1	7		66		66
1996	Biological	BGD	Bangladesh	1	20		10000		10000
1996	Biological	BEN	Benin	1	65		21		21
1996	Biological	BFA	Burkina Faso	2	4135		40967		40967
1996	Biological	CMR	Cameroon	1	378		2825		2825
1996	Biological	TCD	Chad	1	94		1317		1317
1996	Biological	COL	Colombia	1	62		3000		3000
1996	Biological	COD	Congo (the Democratic Republic of the)	2	202		1954		1954
1996	Biological	CYP	Cyprus	1			280		280
1996	Biological	GAB	Gabon	1	45		15		15
1996	Biological	GHA	Ghana	1	411		3757		3757
1996	Biological	GNB	Guinea-Bissau	1	961		26967		26967
1996	Biological	IND	India	1	354		8423		8423
1996	Biological	IDN	Indonesia	1	117		5373		5373
1996	Biological	PRK	Korea (the Democratic People's Republic of)	1			200		200
1996	Biological	LBR	Liberia	1	56
1996	Biological	MYS	Malaysia	2	13		5407		5407
1996	Biological	MLI	Mali	2	345		2208		2208
1996	Biological	MRT	Mauritania	1	46
1996	Biological	MNG	Mongolia	1	8		108		108
1996	Biological	NPL	Nepal	1	118		697		697
1996	Biological	NER	Niger (the)	2	882		10475		10475
1996	Biological	NGA	Nigeria	2	5539		42586		42586
1996	Biological	PHL	Philippines (the)	2	30		1673		1673
1996	Biological	ROU	Romania	1			527		527
1996	Biological	RWA	Rwanda	1	10		106		106
1996	Biological	SLE	Sierra Leone	3	226		953		953
1996	Biological	SOM	Somalia	1	247		5557		5557
1996	Biological	SDN	Sudan (the)	1	700		1800		1800
1996	Biological	SWZ	Swaziland	1	80
1996	Biological	TJK	Tajikistan	1			7516		7516
1996	Biological	TGO	Togo	2	360		2619		2619
1996	Biological	UGA	Uganda	1	20
1996	Biological	VNM	Viet Nam	1	45		9706		9706
1996	Biological	ZWE	Zimbabwe	1	1311		500000		500000
1997	Biological	DZA	Algeria	1	1		364		364
1997	Biological	BGD	Bangladesh	1	64		14330		14330
1997	Biological	BLR	Belarus	1			605		605
1997	Biological	BEN	Benin	1	47		226		226
1997	Biological	BOL	Bolivia (Plurinational State of)	2	18		734		734
1997	Biological	BRA	Brazil	1			25900		25900
1997	Biological	BFA	Burkina Faso	1	2274		17996		17996
1997	Biological	BDI	Burundi	2	21		24350		24350
1997	Biological	KHM	Cambodia	1	3		227		227
1997	Biological	CMR	Cameroon	2	109		479		479
1997	Biological	TCD	Chad	1	239		2835		2835
1997	Biological	COD	Congo (the Democratic Republic of the)	3	54		1411		1411
1997	Biological	COG	Congo (the)	1	83		485		485
1997	Biological	COK	Cook Islands (the)	1			123		123
1997	Biological	CUB	Cuba	1	3		823		823
1997	Biological	DJI	Djibouti	1	29		827		827
1997	Biological	GMB	Gambia (the)	1	120		793		793
1997	Biological	GHA	Ghana	1	26		159		159
1997	Biological	GNB	Guinea-Bissau	1	781		22299		22299
1997	Biological	IND	India	3	80		890		890
1997	Biological	IDN	Indonesia	2	197
1997	Biological	IRQ	Iraq	1			185		185
1997	Biological	JPN	Japan	1			460		460
1997	Biological	KEN	Kenya	4	1232		33036		33036
1997	Biological	KGZ	Kyrgyzstan	1	22		336		336
1997	Biological	MDG	Madagascar	1						3500
1997	Biological	MWI	Malawi	2	10		622		622
1997	Biological	MYS	Malaysia	3	95		21684		21684
1997	Biological	MLI	Mali	1	1098		9666		9666
1997	Biological	MOZ	Mozambique	3	637		27201		27201
1997	Biological	NPL	Nepal	1	84		1364		1364
1997	Biological	NER	Niger (the)	2	262		2156		2156
1997	Biological	PER	Peru	1	1		174		174
1997	Biological	RUS	Russian Federation (the)	1			4538		4538
1997	Biological	SLE	Sierra Leone	2	51		2024		2024
1997	Biological	SOM	Somalia	2	500		1044		1044
1997	Biological	ESP	Spain	1			1383		1383
1997	Biological	LKA	Sri Lanka	1	36		1695		1695
1997	Biological	TJK	Tajikistan	1	168		15618		15618
1997	Biological	TZA	Tanzania, United Republic of	2	2329		42350		42350
1997	Biological	UGA	Uganda	2			100300		100300
1997	Biological	UKR	Ukraine	1			102		102
1998	Biological	AFG	Afghanistan	2	185		15783		15783
1998	Biological	AGO	Angola	1	115		1113		1113
1998	Biological	BGD	Bangladesh	1	151		185000		185000
1998	Biological	BEN	Benin	1	78		527		527
1998	Biological	BOL	Bolivia (Plurinational State of)	1	5		165		165
1998	Biological	BRA	Brazil	3	13		214340		214340
1998	Biological	BFA	Burkina Faso	1	26		441		441
1998	Biological	KHM	Cambodia	2	490		15069		15069
1998	Biological	CMR	Cameroon	3	239		2086		2086	1700
1998	Biological	COM	Comoros (the)	1	40		3200		3200
1998	Biological	COD	Congo (the Democratic Republic of the)	5	1002		13884		13884
1998	Biological	DJI	Djibouti	1	43		2000		2000
1998	Biological	ECU	Ecuador	2	13		11		11
1998	Biological	SLV	El Salvador	1			1670		1670
1998	Biological	GHA	Ghana	1	67		1546		1546
1998	Biological	GTM	Guatemala	1	17		1345		1345
1998	Biological	HND	Honduras	2	17		2452		2452
1998	Biological	IND	India	2	807		15238		15238
1998	Biological	IDN	Indonesia	2	1449		32665		32665
1998	Biological	KAZ	Kazakhstan	1	7		593		593
1998	Biological	KEN	Kenya	1	27		1025		1025
1998	Biological	KOR	Korea (the Republic of)	1			350		350
1998	Biological	KGZ	Kyrgyzstan	1			458		458
1998	Biological	LBR	Liberia	1	12		560		560
1998	Biological	MYS	Malaysia	1	105		160		160
1998	Biological	MRT	Mauritania	1	6		344		344
1998	Biological	MOZ	Mozambique	2	209		2600		2600
1998	Biological	NPL	Nepal	2	185		300		300
1998	Biological	NIC	Nicaragua	4	7		3356		3356
1998	Biological	NGA	Nigeria	1	39		211		211
1998	Biological	PAK	Pakistan	1	83		9917		9917
1998	Biological	PNG	Papua New Guinea	1	114
1998	Biological	PER	Peru	3	16		33763		33763
1998	Biological	PHL	Philippines (the)	1	202		11000		11000
1998	Biological	RWA	Rwanda	1	55		2951		2951
1998	Biological	SEN	Senegal	1	372		2709		2709
1998	Biological	SLE	Sierra Leone	1	55		1770		1770
1998	Biological	SOM	Somalia	2	481		14564		14564
1998	Biological	SDN	Sudan (the)	4	3119		22403		22403
1998	Biological	TWN	Taiwan (Province of China)	1	54		250000		250000
1998	Biological	TZA	Tanzania, United Republic of	2	2461		40677		40677
1998	Biological	TGO	Togo	1	239		3669		3669
1998	Biological	UGA	Uganda	1	30		600		600
1998	Biological	UZB	Uzbekistan	1	40		148		148
1998	Biological	VNM	Viet Nam	2	234		8000		8000
1998	Biological	ZWE	Zimbabwe	2	22		377		377
1999	Biological	AFG	Afghanistan	2	135		20702		20702
1999	Biological	AGO	Angola	2	188		873		873
1999	Biological	BEN	Benin	1	9		241		241
1999	Biological	BOL	Bolivia (Plurinational State of)	1	33		68		68
1999	Biological	BRA	Brazil	1	3		235		235
1999	Biological	BDI	Burundi	2	80		616434		616434
1999	Biological	KHM	Cambodia	1	56		874		874
1999	Biological	CMR	Cameroon	1	14		105		105
1999	Biological	CAF	Central African Republic	1	14		86		86
1999	Biological	COM	Comoros (the)	1	14		140		140
1999	Biological	COD	Congo (the Democratic Republic of the)	1	3		72		72
1999	Biological	COG	Congo (the)	1	15		99		99
1999	Biological	DOM	Dominican Republic (the)	1	16
1999	Biological	ETH	Ethiopia	1	9		276		276
1999	Biological	GHA	Ghana	3	24		1196		1196
1999	Biological	GIN	Guinea	1	12		123		123
1999	Biological	GNB	Guinea-Bissau	1	404		2169		2169
1999	Biological	IND	India	5	281		79504		79504
1999	Biological	IDN	Indonesia	3	56		4645		4645
1999	Biological	KAZ	Kazakhstan	1			166		166
1999	Biological	KEN	Kenya	3	1814		329570		329570
1999	Biological	LSO	Lesotho	1	28		1862		1862
1999	Biological	LBR	Liberia	1	39
1999	Biological	MDG	Madagascar	2	981		18228		18228
1999	Biological	MDA	Moldova (the Republic of)	1			1647		1647
1999	Biological	NPL	Nepal	1	150		944		944
1999	Biological	NLD	Netherlands (the)	1	13		200		200
1999	Biological	NER	Niger (the)	2	49		741		741
1999	Biological	NGA	Nigeria	5	516		2977		2977
1999	Biological	NIU	Niue	1	1		297		297
1999	Biological	PRY	Paraguay	1			2273		2273
1999	Biological	PHL	Philippines (the)	1	10		402		402
1999	Biological	ROU	Romania	1			4743		4743
1999	Biological	RUS	Russian Federation (the)	2	33		765		765
1999	Biological	RWA	Rwanda	3	76		488		488
1999	Biological	SCG	Serbia Montenegro	1			699		699
1999	Biological	SLE	Sierra Leone	2	133		3228		3228
1999	Biological	SGP	Singapore	1	1		11		11
1999	Biological	SOM	Somalia	1	15		175		175
1999	Biological	LKA	Sri Lanka	1	1		5936		5936
1999	Biological	SDN	Sudan (the)	3	357		3959		3959
1999	Biological	TJK	Tajikistan	1	3		200		200
1999	Biological	TZA	Tanzania, United Republic of	1	56		529		529
1999	Biological	UGA	Uganda	3	137		2205		2205
1999	Biological	ZMB	Zambia	4	462		13083		13083
1999	Biological	ZWE	Zimbabwe	2	52		462		462
2000	Biological	AFG	Afghanistan	4	557		2228		2228
2000	Biological	AGO	Angola	1	18		117		117
2000	Biological	AUS	Australia	1						120000
2000	Biological	BGD	Bangladesh	3	31		26214		26214
2000	Biological	BEN	Benin	3	351		7762		7762
2000	Biological	BIH	Bosnia and Herzegovina	1			400		400
2000	Biological	BDI	Burundi	3	308	100	730591		730691
2000	Biological	CMR	Cameroon	1	22		65		65
2000	Biological	CAF	Central African Republic	3	448		2572		2572
2000	Biological	TCD	Chad	2	1209		9673		9673
2000	Biological	COD	Congo (the Democratic Republic of the)	2	26		63		63
2000	Biological	COG	Congo (the)	1	24
2000	Biological	DJI	Djibouti	1	4		419		419
2000	Biological	ECU	Ecuador	2	8		100220		100220
2000	Biological	SLV	El Salvador	1	24		211		211
2000	Biological	ETH	Ethiopia	5	422		7033		7033
2000	Biological	GMB	Gambia (the)	1	21		116		116
2000	Biological	GIN	Guinea	1	190		322		322
2000	Biological	IND	India	8	242		1851		1851
2000	Biological	IDN	Indonesia	2	25		1719		1719
2000	Biological	IRN	Iran (Islamic Republic of)	1	76
2000	Biological	IRL	Ireland	1	2		1374		1374
2000	Biological	ISR	Israel	1	12		139		139
2000	Biological	KAZ	Kazakhstan	1			114		114
2000	Biological	KEN	Kenya	5	50		721		721
2000	Biological	KOR	Korea (the Republic of)	1	6		39531		39531
2000	Biological	LAO	Lao People's Democratic Republic (the)	2	44		9685		9685
2000	Biological	LVA	Latvia	1			102		102
2000	Biological	LSO	Lesotho	1	28		1834		1834
2000	Biological	LBR	Liberia	2	13		112		112
2000	Biological	MWI	Malawi	1	83		3323		3323
2000	Biological	MYS	Malaysia	2	4		988		988
2000	Biological	MHL	Marshall Islands (the)	1	6		218		218
2000	Biological	FSM	Micronesia (Federated States of)	1	19		3431		3431
2000	Biological	MOZ	Mozambique	2	11		18583		18583
2000	Biological	NAM	Namibia	1	14		58		58
2000	Biological	NPL	Nepal	2	319		592		592
2000	Biological	NER	Niger (the)	3	190		1151		1151
2000	Biological	NGA	Nigeria	3	99		1255		1255
2000	Biological	PAK	Pakistan	3	109		258		258
2000	Biological	PER	Peru	1
2000	Biological	PHL	Philippines (the)	1	1		664		664
2000	Biological	RUS	Russian Federation (the)	5			2942		2942
2000	Biological	RWA	Rwanda	1	10		164		164
2000	Biological	SAU	Saudi Arabia	2	133		497		497
2000	Biological	SLE	Sierra Leone	1	38
2000	Biological	SGP	Singapore	1	2		2022		2022
2000	Biological	SOM	Somalia	4	688		2490		2490
2000	Biological	ZAF	South Africa	1	181		86107		86107
2000	Biological	LKA	Sri Lanka	1	2		113		113
2000	Biological	SDN	Sudan (the)	1	186		2363		2363
2000	Biological	SWZ	Swaziland	1	32		1449		1449
2000	Biological	TZA	Tanzania, United Republic of	4	37		898		898
2000	Biological	THA	Thailand	1	89		1946		1946
2000	Biological	UGA	Uganda	3	259		723		723
2000	Biological	YEM	Yemen	1	32		289		289
2000	Biological	ZMB	Zambia	2	163		1224		1224
2000	Biological	ZWE	Zimbabwe	3	112		2812		2812
2001	Biological	AFG	Afghanistan	2	154		4425		4425
2001	Biological	AGO	Angola	2	39		420		420
2001	Biological	BEN	Benin	3	378		9760		9760
2001	Biological	BFA	Burkina Faso	3	2978		20820		20820
2001	Biological	CMR	Cameroon	2	31		542		542
2001	Biological	CAN	Canada	1	1		399		399
2001	Biological	CAF	Central African Republic	1	343		1473		1473
2001	Biological	TCD	Chad	1	113		3444		3444
2001	Biological	CHN	China	1
2001	Biological	COD	Congo (the Democratic Republic of the)	8	838		11094		11094
2001	Biological	COG	Congo (the)	1	19		13		13
2001	Biological	CIV	C�te d�Ivoire	2	196		3180		3180
2001	Biological	ETH	Ethiopia	2	429		8166		8166
2001	Biological	GAB	Gabon	1	50		10		10
2001	Biological	GHA	Ghana	2	12		1141		1141
2001	Biological	GIN	Guinea	1	12		143		143
2001	Biological	IND	India	4	89		58889		58889
2001	Biological	KEN	Kenya	4	40		743		743
2001	Biological	MWI	Malawi	3	1131		40266		40266
2001	Biological	MOZ	Mozambique	1	7		611		611
2001	Biological	NAM	Namibia	1	134		12098		12098
2001	Biological	NPL	Nepal	2	26		242		242
2001	Biological	NER	Niger (the)	3	573		48067		48067
2001	Biological	NGA	Nigeria	5	544		2636		2636
2001	Biological	PAK	Pakistan	1			5000		5000
2001	Biological	PNG	Papua New Guinea	1			1395		1395
2001	Biological	RUS	Russian Federation (the)	1
2001	Biological	SAU	Saudi Arabia	1	35		74		74
2001	Biological	SCG	Serbia Montenegro	1			170		170
2001	Biological	SLE	Sierra Leone	1	12		3		3
2001	Biological	SOM	Somalia	1	33		111		111
2001	Biological	ESP	Spain	1	2		751		751
2001	Biological	TZA	Tanzania, United Republic of	2	25		515		515
2001	Biological	TGO	Togo	2	235		1567		1567
2001	Biological	UGA	Uganda	1	14		9		9
2001	Biological	GBR	United Kingdom of Great Britain and Northern Ireland (the)	1	11		30		30
2001	Biological	ZMB	Zambia	1	11		425		425
2002	Biological	AFG	Afghanistan	8	2797		206834		206834
2002	Biological	ALB	Albania	1			226		226
2002	Biological	BGD	Bangladesh	1	96		49904		49904
2002	Biological	BEN	Benin	1	50		452		452
2002	Biological	BRA	Brazil	1	57		317730		317730
2002	Biological	BDI	Burundi	3	87		2163		2163
2002	Biological	CAN	Canada	1	2		139		139
2002	Biological	CAF	Central African Republic	1	6		727		727
2002	Biological	CHN	China	3	369		6652		6652
2002	Biological	COD	Congo (the Democratic Republic of the)	9	2502		539375		539375
2002	Biological	COG	Congo (the)	1	128		15		15
2002	Biological	CIV	C�te d�Ivoire	3	77		861		861
2002	Biological	ECU	Ecuador	1			100		100
2002	Biological	SLV	El Salvador	1	6		2399		2399
2002	Biological	ETH	Ethiopia	1	12
2002	Biological	DEU	Germany	1			600		600
2002	Biological	GTM	Guatemala	1	1		2042		2042
2002	Biological	GIN	Guinea	1	23		123		123
2002	Biological	HND	Honduras	1	8		4530		4530
2002	Biological	IND	India	4	180		5150		5150
2002	Biological	IDN	Indonesia	1	17		757		757
2002	Biological	ITA	Italy	1	3		9997		9997
2002	Biological	LBR	Liberia	1			661		661
2002	Biological	MKD	Macedonia (the former Yugoslav Republic of)	1			200		200
2002	Biological	MDG	Madagascar	1	671		21975		21975
2002	Biological	MWI	Malawi	2	216		773		773
2002	Biological	MLI	Mali	1	33		282		282
2002	Biological	MOZ	Mozambique	1	17		2028		2028
2002	Biological	NPL	Nepal	1	32
2002	Biological	NER	Niger (the)	2	316		3306		3306
2002	Biological	NGA	Nigeria	7	255		3903		3903
2002	Biological	PAK	Pakistan	1	10		25		25
2002	Biological	PAN	Panama	1			173		173
2002	Biological	PNG	Papua New Guinea	2	142		2215		2215
2002	Biological	RWA	Rwanda	1	83		636		636
2002	Biological	SEN	Senegal	2	18		181		181
2002	Biological	SOM	Somalia	2	93		1191		1191
2002	Biological	ZAF	South Africa	3	84		13352		13352
2002	Biological	SDN	Sudan (the)	2	49		1281		1281
2002	Biological	SWE	Sweden	1			350		350
2002	Biological	TZA	Tanzania, United Republic of	1	9		149		149
2002	Biological	TGO	Togo	1	95		494		494
2002	Biological	USA	United States of America (the)	2	214		3624		3624
2002	Biological	ZWE	Zimbabwe	2	4		452		452
2003	Biological	AUS	Australia	1			6		6
2003	Biological	BEN	Benin	1	3		265		265
2003	Biological	BFA	Burkina Faso	1	1058		7146		7146
2003	Biological	BDI	Burundi	1	6		230		230
2003	Biological	CAN	Canada	1	43		208		208
2003	Biological	CAF	Central African Republic	1	23		379		379
2003	Biological	TCD	Chad	1	11		131		131
2003	Biological	COD	Congo (the Democratic Republic of the)	3	786		20401		20401
2003	Biological	COG	Congo (the)	1	29		2		2
2003	Biological	SLV	El Salvador	1	304		50000		50000
2003	Biological	FRA	France	1	1		6		6
2003	Biological	DEU	Germany	1			9		9
2003	Biological	GIN	Guinea	1	24		43		43
2003	Biological	HTI	Haiti	1	40		200		200
2003	Biological	HKG	Hong Kong	1	299		1456		1456
2003	Biological	IND	India	2			2188		2188
2003	Biological	IDN	Indonesia	1			2		2
2003	Biological	IRQ	Iraq	1
2003	Biological	IRL	Ireland	1			1		1
2003	Biological	ITA	Italy	1			4		4
2003	Biological	KOR	Korea (the Republic of)	1			3		3
2003	Biological	KWT	Kuwait	1			1		1
2003	Biological	LBR	Liberia	2			19418		19418
2003	Biological	MAC	Macao	1			1		1
2003	Biological	MYS	Malaysia	1	2		3		3
2003	Biological	MLI	Mali	1	106		1216		1216
2003	Biological	MNG	Mongolia	1			9		9
2003	Biological	MOZ	Mozambique	4	159		24134		24134
2003	Biological	NCL	New Caledonia	1			437		437
2003	Biological	NZL	New Zealand	1			1		1
2003	Biological	NER	Niger (the)	1	195		1861		1861
2003	Biological	PHL	Philippines (the)	1	2		12		12
2003	Biological	ROU	Romania	1			1		1
2003	Biological	RUS	Russian Federation (the)	1			1		1
2003	Biological	SLE	Sierra Leone	1	10		90		90
2003	Biological	SGP	Singapore	1	33		205		205
2003	Biological	ZAF	South Africa	1	1
2003	Biological	ESP	Spain	1			1		1
2003	Biological	SDN	Sudan (the)	1	27		178		178
2003	Biological	SWE	Sweden	1
2003	Biological	CHE	Switzerland	1			1		1
2003	Biological	TWN	Taiwan (Province of China)	1	37		309		309
2003	Biological	TJK	Tajikistan	1			256		256
2003	Biological	THA	Thailand	2	9		11		11
2003	Biological	TGO	Togo	1	40		790		790
2003	Biological	UGA	Uganda	1	35		242		242
2003	Biological	GBR	United Kingdom of Great Britain and Northern Ireland (the)	1			4		4
2003	Biological	USA	United States of America (the)	1			29		29
2003	Biological	VNM	Viet Nam	2	20		66		66
2003	Biological	ZMB	Zambia	1	179		3835		3835
2003	Biological	ZWE	Zimbabwe	1	40		750		750
2004	Biological	AGO	Angola	1	329		45		45
2004	Biological	AUS	Australia	1
2004	Biological	BGD	Bangladesh	2	32		54		54
2004	Biological	BFA	Burkina Faso	2	527		2783		2783
2004	Biological	CPV	Cabo Verde	1
2004	Biological	CMR	Cameroon	1	46		2924		2924
2004	Biological	TCD	Chad	3	144		3567		3567
2004	Biological	COD	Congo (the Democratic Republic of the)	5	706		46220		46220
2004	Biological	EGY	Egypt	1			120		120
2004	Biological	GNQ	Equatorial Guinea	1	15		946		946
2004	Biological	GAB	Gabon	1	1		100		100
2004	Biological	GMB	Gambia (the)	1
2004	Biological	GIN	Guinea	1	100		1092		1092
2004	Biological	GNB	Guinea-Bissau	1	3		199		199
2004	Biological	IDN	Indonesia	1	658		58301		58301
2004	Biological	KEN	Kenya	1	8		141		141
2004	Biological	MLI	Mali	1
2004	Biological	MRT	Mauritania	1
2004	Biological	MAR	Morocco	1
2004	Biological	NER	Niger (the)	3	154		20132		20132
2004	Biological	NGA	Nigeria	4	172		1897		1897
2004	Biological	PAK	Pakistan	1	2	100			100
2004	Biological	PHL	Philippines (the)	1	32		98		98
2004	Biological	RWA	Rwanda	1	4		540		540
2004	Biological	SEN	Senegal	2	6		861		861
2004	Biological	SLE	Sierra Leone	1	56		633		633
2004	Biological	ZAF	South Africa	1	5		174		174
2004	Biological	LKA	Sri Lanka	1	88		15000		15000
2004	Biological	SDN	Sudan (the)	3	98		8114		8114
2004	Biological	THA	Thailand	1	14		8		8
2004	Biological	UGA	Uganda	1	3		53		53
2004	Biological	VNM	Viet Nam	1	42		51		51
2005	Biological	AFG	Afghanistan	1			3245		3245
2005	Biological	BEN	Benin	1	4		206		206
2005	Biological	BFA	Burkina Faso	1	9		606		606
2005	Biological	KHM	Cambodia	1	7
2005	Biological	CMR	Cameroon	1	42		1400		1400
2005	Biological	TCD	Chad	1	115		6000		6000
2005	Biological	CHN	China	2	54		177		177
2005	Biological	COM	Comoros (the)	1			1358		1358
2005	Biological	COD	Congo (the Democratic Republic of the)	3	101		4872		4872
2005	Biological	COG	Congo (the)	1	10		2		2
2005	Biological	CIV	C�te d�Ivoire	1	40		210		210
2005	Biological	ETH	Ethiopia	2	74		964		964
2005	Biological	GHA	Ghana	1	40		2248		2248
2005	Biological	GIN	Guinea	1	72		1884		1884
2005	Biological	GNB	Guinea-Bissau	1	399		25111		25111
2005	Biological	IND	India	5	706		155813		155813
2005	Biological	IDN	Indonesia	2	87		350		350
2005	Biological	KEN	Kenya	2	53		1645		1645
2005	Biological	LBR	Liberia	1	29		674		674
2005	Biological	MLI	Mali	2	43		168		168
2005	Biological	MRT	Mauritania	1	55		2585		2585
2005	Biological	NER	Niger (the)	1	44		387		387
2005	Biological	NGA	Nigeria	4	719		23873		23873
2005	Biological	PAK	Pakistan	2	42	111			111
2005	Biological	REU	R�union	1			157000		157000
2005	Biological	STP	Sao Tome and Principe	1	25		1349		1349
2005	Biological	SEN	Senegal	1	303		23022		23022
2005	Biological	SOM	Somalia	2	13		199		199
2005	Biological	SDN	Sudan (the)	3	650		7454		7454
2005	Biological	TZA	Tanzania, United Republic of	1	6		576		576
2005	Biological	TLS	Timor-Leste	1	22		336		336
2005	Biological	UGA	Uganda	2	21		726		726
2005	Biological	VNM	Viet Nam	1	16		83		83
2005	Biological	YEM	Yemen	1			179		179
2005	Biological	ZMB	Zambia	1	21		7615		7615
2005	Biological	ZWE	Zimbabwe	2	87		1183		1183
2006	Biological	AGO	Angola	2	2422		57570		57570
2006	Biological	BWA	Botswana	1	470		22264		22264
2006	Biological	BFA	Burkina Faso	1	784		7402		7402
2006	Biological	KHM	Cambodia	1			4368		4368
2006	Biological	CMR	Cameroon	1	8		71		71
2006	Biological	TCD	Chad	1	20		216		216
2006	Biological	COM	Comoros (the)	1			924		924
2006	Biological	COD	Congo (the Democratic Republic of the)	7	151		2986		2986
2006	Biological	COG	Congo (the)	1	50		3030		3030
2006	Biological	CIV	C�te d�Ivoire	2	42		451		451
2006	Biological	EGY	Egypt	1	15		23		23
2006	Biological	ETH	Ethiopia	2	351		32848		32848
2006	Biological	GIN	Guinea	2	129		298		298
2006	Biological	IRQ	Iraq	1	2
2006	Biological	JAM	Jamaica	1	3		280		280
2006	Biological	KEN	Kenya	3	183		588		588
2006	Biological	PRK	Korea (the Democratic People's Republic of)	1	4		3000		3000
2006	Biological	MWI	Malawi	1	20		852		852
2006	Biological	MLI	Mali	1	9		151		151
2006	Biological	MUS	Mauritius	1			2553		2553
2006	Biological	MOZ	Mozambique	1	27		5692		5692
2006	Biological	NAM	Namibia	1	10		47		47
2006	Biological	NER	Niger (the)	2	62		784		784
2006	Biological	PRY	Paraguay	1	17		100000		100000
2006	Biological	RWA	Rwanda	1	35		300		300
2006	Biological	SYC	Seychelles	1			5461		5461
2006	Biological	SOM	Somalia	5	144		5876		5876
2006	Biological	SDN	Sudan (the)	5	1142		28769		28769
2006	Biological	TZA	Tanzania, United Republic of	5	70		1410		1410
2006	Biological	TUR	Turkey	2	24		230		230
2006	Biological	UGA	Uganda	4	203		5702		5702
2006	Biological	ZMB	Zambia	1	5		105		105
2007	Biological	AGO	Angola	2	515		18343		18343
2007	Biological	BGD	Bangladesh	2	86		284910		284910
2007	Biological	BOL	Bolivia (Plurinational State of)	1	1		228		228
2007	Biological	BFA	Burkina Faso	1	1490		20765		20765
2007	Biological	KHM	Cambodia	1	182		17000		17000
2007	Biological	COM	Comoros (the)	1	29		1490		1490
2007	Biological	COD	Congo (the Democratic Republic of the)	2	172		419		419
2007	Biological	CIV	C�te d�Ivoire	1	30		150		150
2007	Biological	DJI	Djibouti	1	6		562		562
2007	Biological	GAB	Gabon	1			17900		17900
2007	Biological	GIN	Guinea	1	90		2410		2410
2007	Biological	IDN	Indonesia	3	403		35211		35211
2007	Biological	IRQ	Iraq	1	24		4696		4696
2007	Biological	LAO	Lao People's Democratic Republic (the)	1	2
2007	Biological	MYS	Malaysia	1	56
2007	Biological	MOZ	Mozambique	1	78		7547		7547
2007	Biological	MMR	Myanmar	1	30
2007	Biological	NAM	Namibia	1	7		250		250
2007	Biological	NGA	Nigeria	1	200
2007	Biological	SEN	Senegal	1	16		2825		2825
2007	Biological	SOM	Somalia	1	1133		35687		35687
2007	Biological	SDN	Sudan (the)	3	584		7639		7639
2007	Biological	TZA	Tanzania, United Republic of	2	119		284		284
2007	Biological	UGA	Uganda	2	132		5937		5937
2007	Biological	VNM	Viet Nam	1	27
2007	Biological	ZMB	Zambia	1	5		115		115
2007	Biological	ZWE	Zimbabwe	1	67		10000		10000
2008	Biological	AFG	Afghanistan	1	17		1100		1100
2008	Biological	AGO	Angola	2	363		17437		17437
2008	Biological	BEN	Benin	3	33		988		988
2008	Biological	BOL	Bolivia (Plurinational State of)	2	27		7202		7202
2008	Biological	BWA	Botswana	1	2		15		15
2008	Biological	BRA	Brazil	1	123		162701		162701
2008	Biological	BFA	Burkina Faso	2	550		53000		53000
2008	Biological	TCD	Chad	1	22		1755		1755
2008	Biological	COG	Congo (the)	2	26	103	527		630
2008	Biological	CIV	C�te d�Ivoire	1	44
2008	Biological	ETH	Ethiopia	1	20		3134		3134
2008	Biological	GNB	Guinea-Bissau	1	221		14004		14004
2008	Biological	IRQ	Iraq	1	11		892		892
2008	Biological	KEN	Kenya	1	43
2008	Biological	MDG	Madagascar	1	20		520		520
2008	Biological	MWI	Malawi	1	113		5269		5269
2008	Biological	MNG	Mongolia	1			3151		3151
2008	Biological	MOZ	Mozambique	1	155		19310		19310
2008	Biological	NAM	Namibia	1	9		203		203
2008	Biological	NER	Niger (the)	2	173		2805		2805
2008	Biological	NGA	Nigeria	3	178		66		66
2008	Biological	PRY	Paraguay	3	8		5957		5957
2008	Biological	SLE	Sierra Leone	1	170		1746		1746
2008	Biological	SOM	Somalia	1	13		663		663
2008	Biological	ZAF	South Africa	1	65		12752		12752
2008	Biological	SDN	Sudan (the)	2	15		212		212
2008	Biological	TGO	Togo	1	6		686		686
2008	Biological	UGA	Uganda	1	28		388		388
2008	Biological	ZMB	Zambia	1	173		8312		8312
2008	Biological	ZWE	Zimbabwe	1	4276		98349		98349
2009	Biological	AGO	Angola	2	116		25938		25938
2009	Biological	ARG	Argentina	1	6		13366		13366
2009	Biological	BRA	Brazil	1	23		126139		126139
2009	Biological	BFA	Burkina Faso	1	389		2892		2892
2009	Biological	CPV	Cabo Verde	1	6		20147		20147
2009	Biological	CMR	Cameroon	1	109	1456			1456
2009	Biological	TCD	Chad	1	102		871		871
2009	Biological	COD	Congo (the Democratic Republic of the)	4	209		15909		15909
2009	Biological	COK	Cook Islands (the)	1			1247		1247
2009	Biological	DOM	Dominican Republic (the)	1	25		3270		3270
2009	Biological	SLV	El Salvador	1	7		4598		4598
2009	Biological	ETH	Ethiopia	1	135		13652		13652
2009	Biological	HND	Honduras	1	7		11771		11771
2009	Biological	IND	India	1	311		1521		1521
2009	Biological	KEN	Kenya	3	251		10446		10446
2009	Biological	LBR	Liberia	1			500000		500000
2009	Biological	MDG	Madagascar	1			702		702
2009	Biological	MWI	Malawi	1	62		11461		11461
2009	Biological	MLI	Mali	1	10		86		86
2009	Biological	MEX	Mexico	1			41687		41687
2009	Biological	MOZ	Mozambique	2	198		19776		19776
2009	Biological	NPL	Nepal	1	314		58874		58874
2009	Biological	NIC	Nicaragua	1	8		2050		2050
2009	Biological	NER	Niger (the)	1	169		4513		4513
2009	Biological	NGA	Nigeria	2	1721		35255		35255
2009	Biological	PNG	Papua New Guinea	3	192		7391		7391
2009	Biological	PRY	Paraguay	1	8		24		24
2009	Biological	PER	Peru	1			14151		14151
2009	Biological	LKA	Sri Lanka	1	346		35007		35007
2009	Biological	TZA	Tanzania, United Republic of	1	12		600		600
2009	Biological	UGA	Uganda	2	17		544		544
2009	Biological	ZMB	Zambia	1	87		5198		5198
2009	Biological	ZWE	Zimbabwe	2	55		1346		1346
2010	Biological	BEN	Benin	3	25		1037		1037
2010	Biological	BOL	Bolivia (Plurinational State of)	1	29		25236		25236
2010	Biological	BFA	Burkina Faso	1	841		5960		5960
2010	Biological	CMR	Cameroon	1	515		7869		7869
2010	Biological	TCD	Chad	3	239		5319		5319
2010	Biological	COD	Congo (the Democratic Republic of the)	2	56		4342		4342
2010	Biological	COG	Congo (the)	1	219		524		524
2010	Biological	DOM	Dominican Republic (the)	1	130		17321		17321
2010	Biological	ECU	Ecuador	1	4		4000		4000
2010	Biological	ETH	Ethiopia	1	16		967		967
2010	Biological	GAB	Gabon	2			551		551
2010	Biological	GHA	Ghana	1	27		100		100
2010	Biological	GLP	Guadeloupe	1			33000		33000
2010	Biological	HTI	Haiti	1	6908	277451	236546		513997
2010	Biological	HND	Honduras	1	67		27000		27000
2010	Biological	KEN	Kenya	2	57		3880		3880
2010	Biological	KGZ	Kyrgyzstan	1		141			141
2010	Biological	MDG	Madagascar	1			2300000		2300000
2010	Biological	MTQ	Martinique	1	13		29200		29200
2010	Biological	MOZ	Mozambique	1	44		3188		3188
2010	Biological	NPL	Nepal	2	73		5372		5372
2010	Biological	NIC	Nicaragua	1	16		395		395
2010	Biological	NER	Niger (the)	2	103		1217		1217
2010	Biological	NGA	Nigeria	2	1872		43287		43287
2010	Biological	PER	Peru	1	13		31703		31703
2010	Biological	PHL	Philippines (the)	1	737	123939			123939
2010	Biological	TJK	Tajikistan	1	21		456		456
2010	Biological	THA	Thailand	1	2		880		880
2010	Biological	TGO	Togo	1	60		236		236
2010	Biological	UGA	Uganda	1	48		190		190
2010	Biological	ZWE	Zimbabwe	2	8		258		258
2011	Biological	BRA	Brazil	1			942153		942153
2011	Biological	BDI	Burundi	1	12		600		600
2011	Biological	CMR	Cameroon	1	639		16706		16706
2011	Biological	CAF	Central African Republic	1	16		172		172
2011	Biological	TCD	Chad	2	557		18123		18123
2011	Biological	COD	Congo (the Democratic Republic of the)	2	636		28757		28757
2011	Biological	COG	Congo (the)	3	65		10819		10819
2011	Biological	DOM	Dominican Republic (the)	1	1	220			220
2011	Biological	GHA	Ghana	1	101		10002		10002
2011	Biological	MDV	Maldives	1	4		1289		1289
2011	Biological	MLI	Mali	1	49		1190		1190
2011	Biological	MOZ	Mozambique	1	13		325		325
2011	Biological	NER	Niger (the)	1	48		2130		2130
2011	Biological	NGA	Nigeria	1	694		21382		21382
2011	Biological	PRY	Paraguay	2	44		29945		29945
2011	Biological	PHL	Philippines (the)	3	56	200	7395		7595
2011	Biological	LKA	Sri Lanka	1	167		26343		26343
2011	Biological	THA	Thailand	1	27		37728		37728
2011	Biological	VEN	Venezuela (Bolivarian Republic of)	1			118		118
2011	Biological	ZWE	Zimbabwe	1	45		1140		1140
2012	Biological	TCD	Chad	1	88		1708		1708
2012	Biological	COL	Colombia	1			23235		23235
2012	Biological	COD	Congo (the Democratic Republic of the)	4	608	33	23593		23626
2012	Biological	COG	Congo (the)	1	5		57		57
2012	Biological	DOM	Dominican Republic (the)	1	167		26090		26090
2012	Biological	ECU	Ecuador	1	11		6967		6967
2012	Biological	GHA	Ghana	2	76		5441		5441
2012	Biological	GIN	Guinea	1	105		5523		5523
2012	Biological	HTI	Haiti	2	50		5817		5817
2012	Biological	NER	Niger (the)	2	97		4874		4874
2012	Biological	NGA	Nigeria	1	10		29		29
2012	Biological	PER	Peru	1	11		20106		20106
2012	Biological	PHL	Philippines (the)	1	30		3158		3158
2012	Biological	SLE	Sierra Leone	1	300		23009		23009
2012	Biological	SDN	Sudan (the)	1	171		678		678
2012	Biological	UGA	Uganda	3	156	116	5864		5980
2012	Biological	ZMB	Zambia	1	2		153		153
2013	Biological	BEN	Benin	1	6		486		486
2013	Biological	CAF	Central African Republic	1		63			63
2013	Biological	COL	Colombia	1	91		1171		1171
2013	Biological	COG	Congo (the)	1	16		1071		1071
2013	Biological	CRI	Costa Rica	1	3		12000		12000
2013	Biological	ETH	Ethiopia	3	110		288		288
2013	Biological	GHA	Ghana	1	18	250	310		560
2013	Biological	GTM	Guatemala	1	8		1977		1977
2013	Biological	GIN	Guinea	1			143		143
2013	Biological	HND	Honduras	1	27		34128		34128
2013	Biological	LAO	Lao People's Democratic Republic (the)	1	77		36000		36000
2013	Biological	MDG	Madagascar	1	113	660			660
2013	Biological	MOZ	Mozambique	1	2		317		317
2013	Biological	NAM	Namibia	1	17	518			518
2013	Biological	NIC	Nicaragua	1	3		1310		1310
2013	Biological	SLB	Solomon Islands	1	8		6700		6700
2013	Biological	SSD	South Sudan	1			3		3
2013	Biological	TGO	Togo	1	7		168		168
2013	Biological	UGA	Uganda	3	28	1018	217479		218497
2014	Biological	CMR	Cameroon	2	111		2056		2056
2014	Biological	COD	Congo (the Democratic Republic of the)	1	49	17			17
2014	Biological	SLV	El Salvador	1	4		12783		12783
2014	Biological	GMB	Gambia (the)	1
2014	Biological	GHA	Ghana	1	249	29611	26858		56469
2014	Biological	GIN	Guinea	1	2544	3814			3814
2014	Biological	HTI	Haiti	1			39343		39343
2014	Biological	KEN	Kenya	1	72	3459			3459
2014	Biological	LBR	Liberia	1	4810	10682			10682
2014	Biological	MLI	Mali	1	6	7			7
2014	Biological	MOZ	Mozambique	1	43	5118			5118
2014	Biological	NER	Niger (the)	3	165	1639	5		1644
2014	Biological	NGA	Nigeria	2	763	21	35996		36017
2014	Biological	SEN	Senegal	1		1			1
2014	Biological	SLE	Sierra Leone	1	3956	14124			14124
2014	Biological	SSD	South Sudan	2	149	586	5900		6486
2014	Biological	TLS	Timor-Leste	1	2	197			197
2015	Biological	AGO	Angola	1	384	4599			4599
2015	Biological	CMR	Cameroon	1		858			858
2015	Biological	GHA	Ghana	1	85	465			465
2015	Biological	GTM	Guatemala	1		15211			15211
2015	Biological	HTI	Haiti	1	170		20000		20000
2015	Biological	IRQ	Iraq	1		2217			2217
2015	Biological	KOR	Korea (the Republic of)	1	36	185			185
2015	Biological	MWI	Malawi	1	11	693			693
2015	Biological	NER	Niger (the)	1	6	3370			3370
2015	Biological	NGA	Nigeria	1	97		2108		2108
2015	Biological	SSD	South Sudan	1	47		1818		1818
2015	Biological	TZA	Tanzania, United Republic of	2	582	37712			37712
2015	Biological	TGO	Togo	1	24	324			324
2015	Biological	YEM	Yemen	1	3		3026		3026
2015	Biological	ZWE	Zimbabwe	1		11			11
2016	Biological	AUS	Australia	1		2016			2016
2016	Biological	BEN	Benin	1	9	281			281
2016	Biological	BRA	Brazil	1	261	777			777
2016	Biological	BDI	Burundi	1	1	193			193
2016	Biological	CAF	Central African Republic	1	21	266			266
2016	Biological	COL	Colombia	1		12			12
2016	Biological	COD	Congo (the Democratic Republic of the)	2	55	2638			2638
2016	Biological	GHA	Ghana	1		172			172
2016	Biological	HTI	Haiti	1		6096			6096
2016	Biological	MMR	Myanmar	1	34
2016	Biological	NER	Niger (the)	1	23	78			78
2016	Biological	NGA	Nigeria	2	1287	15432			15432
2016	Biological	PER	Peru	1	26	54			54
2016	Biological	SYC	Seychelles	1		253			253
2016	Biological	SGP	Singapore	1		13051			13051
2016	Biological	SLB	Solomon Islands	1		1212			1212
2016	Biological	SOM	Somalia	1	497	14165			14165
2016	Biological	SSD	South Sudan	2	83	3826			3826
2016	Biological	SDN	Sudan (the)	1	19	632			632
2016	Biological	VUT	Vanuatu	1		351			351
2016	Biological	VNM	Viet Nam	1	27	79204			79204
2016	Biological	YEM	Yemen	1	11	180			180
2017	Biological	BGD	Bangladesh	1	15	789			789
2017	Biological	BRA	Brazil	1	154	310			310
2017	Biological	BFA	Burkina Faso	1	18	9029			9029
2017	Biological	TCD	Chad	1	58	652			652
2017	Biological	COD	Congo (the Democratic Republic of the)	1	43	1022			1022
2017	Biological	CIV	C�te d�Ivoire	1	2	621			621
2017	Biological	GIN	Guinea	1		122			122
2017	Biological	KEN	Kenya	3	76	4421			4421
2017	Biological	PRK	Korea (the Democratic People's Republic of)	1			126574		126574
2017	Biological	MDG	Madagascar	1	207	2384			2384
2017	Biological	MWI	Malawi	1	6		450		450
2017	Biological	MOZ	Mozambique	1	1	1799			1799
2017	Biological	NER	Niger (the)	2	118	2390			2390
2017	Biological	NGA	Nigeria	2	11	1704			1704
2017	Biological	PAK	Pakistan	1	25	2492			2492
2017	Biological	SOM	Somalia	1	302	13126			13126
2017	Biological	LKA	Sri Lanka	1	320	155715			155715
2017	Biological	SDN	Sudan (the)	1	657	30762			30762
2017	Biological	TJK	Tajikistan	1
2017	Biological	UGA	Uganda	1	3
2017	Biological	YEM	Yemen	2	35	298			298
2017	Biological	ZMB	Zambia	1	89	4371			4371
1990	Climatological	AUS	Australia	1
1990	Climatological	BOL	Bolivia (Plurinational State of)	1			283160		283160
1990	Climatological	BFA	Burkina Faso	1			2600000		2600000
1990	Climatological	CMR	Cameroon	1			186900		186900
1990	Climatological	GRC	Greece	1						1000000
1990	Climatological	ITA	Italy	2						1585000
1990	Climatological	MWI	Malawi	1			2800000		2800000
1990	Climatological	MNG	Mongolia	1						110000
1990	Climatological	NER	Niger (the)	1			1630000		1630000
1990	Climatological	PER	Peru	1			2200000		2200000	36000
1990	Climatological	PHL	Philippines (the)	1			254282		254282	64000
1990	Climatological	ESP	Spain	1			6000000		6000000	4500000
1990	Climatological	SDN	Sudan (the)	1			600000		600000
1990	Climatological	SWZ	Swaziland	1			250000		250000	1739
1990	Climatological	YUG	Yugoslavia	1						1000000
1991	Climatological	AUS	Australia	1						473000
1991	Climatological	CHL	Chile	1						200000
1991	Climatological	CHN	China	1	2000		5000000		5000000
1991	Climatological	COL	Colombia	1
1991	Climatological	CYP	Cyprus	1
1991	Climatological	FRA	France	1
1991	Climatological	IDN	Indonesia	1	57	8			8	13200
1991	Climatological	KEN	Kenya	1			2700000		2700000
1991	Climatological	LAO	Lao People's Democratic Republic (the)	1						1000
1991	Climatological	MLI	Mali	1			302000		302000
1991	Climatological	MOZ	Mozambique	1			3300000		3300000	50000
1991	Climatological	NAM	Namibia	1			250000		250000	50000
1991	Climatological	NIC	Nicaragua	1						80000
1991	Climatological	PRT	Portugal	1
1991	Climatological	ZAF	South Africa	2	5					1000000
1991	Climatological	ESP	Spain	1
1991	Climatological	SDN	Sudan (the)	1			8600000		8600000
1991	Climatological	TZA	Tanzania, United Republic of	1			800000		800000
1991	Climatological	THA	Thailand	1			2500000		2500000
1991	Climatological	USA	United States of America (the)	4	28			300	300	3835000
1991	Climatological	ZMB	Zambia	1			1700000		1700000
1991	Climatological	ZWE	Zimbabwe	1			5000000		5000000	50000
1992	Climatological	AUS	Australia	1			7000000		7000000	1500000
1992	Climatological	BWA	Botswana	1			100000		100000
1992	Climatological	CPV	Cabo Verde	1
1992	Climatological	CAN	Canada	1						120000
1992	Climatological	CHL	Chile	1						120000
1992	Climatological	CHN	China	2			12000000		12000000	53200
1992	Climatological	CRI	Costa Rica	1			1200		1200
1992	Climatological	DNK	Denmark	1						751700
1992	Climatological	HTI	Haiti	1			1000000		1000000
1992	Climatological	HUN	Hungary	1						384000
1992	Climatological	LSO	Lesotho	1			331500		331500
1992	Climatological	LTU	Lithuania	1						52900
1992	Climatological	MWI	Malawi	1			7000000		7000000
1992	Climatological	NPL	Nepal	1	56			50000	50000	6200
1992	Climatological	PER	Peru	1			1100000		1100000	250000
1992	Climatological	POL	Poland	1	35
1992	Climatological	RUS	Russian Federation (the)	1	31
1992	Climatological	USA	United States of America (the)	2			450	540	990	175000
1993	Climatological	TCD	Chad	1			300000		300000
1993	Climatological	CHL	Chile	1
1993	Climatological	CUB	Cuba	1
1993	Climatological	ERI	Eritrea	1			1600000		1600000
1993	Climatological	HTI	Haiti	1
1993	Climatological	IND	India	1			1175000		1175000
1993	Climatological	MKD	Macedonia (the former Yugoslav Republic of)	1			10000		10000
1993	Climatological	MRT	Mauritania	1			446507		446507
1993	Climatological	RUS	Russian Federation (the)	1
1993	Climatological	THA	Thailand	1						2000
1993	Climatological	USA	United States of America (the)	1	3	130			130	1000000
1994	Climatological	DZA	Algeria	1	22
1994	Climatological	ARG	Argentina	1	24
1994	Climatological	AUS	Australia	2	4	161	45000	1000	46161	150000
1994	Climatological	BOL	Bolivia (Plurinational State of)	1			50000		50000
1994	Climatological	BRA	Brazil	1
1994	Climatological	KHM	Cambodia	1			5000000		5000000	100000
1994	Climatological	CAN	Canada	1			3000		3000
1994	Climatological	CHN	China	2			88690000		88690000	13755200
1994	Climatological	CRI	Costa Rica	1						1000
1994	Climatological	ECU	Ecuador	1
1994	Climatological	SLV	El Salvador	1						1000
1994	Climatological	GTM	Guatemala	1						10000
1994	Climatological	HND	Honduras	1						10000
1994	Climatological	IDN	Indonesia	1			3000000		3000000
1994	Climatological	ITA	Italy	1	1		300		300
1994	Climatological	KEN	Kenya	1			1200000		1200000
1994	Climatological	NZL	New Zealand	1						100000
1994	Climatological	NIC	Nicaragua	1			75000		75000	16000
1994	Climatological	PRI	Puerto Rico	1						2000
1994	Climatological	ESP	Spain	2	20	20	16500		16520
1994	Climatological	USA	United States of America (the)	3	13	2	1400	30	1432	2000
1995	Climatological	BFA	Burkina Faso	1			75590		75590
1995	Climatological	CAN	Canada	2			6500		6500	89500
1995	Climatological	CAF	Central African Republic	1			85		85
1995	Climatological	CHN	China	2	29		9060000		9060000	12800
1995	Climatological	GRC	Greece	1		14	2000		2014
1995	Climatological	ISR	Israel	1		40	200		240	45000
1995	Climatological	MYS	Malaysia	1				3000	3000
1995	Climatological	MEX	Mexico	1						100000
1995	Climatological	NAM	Namibia	1			163200		163200
1995	Climatological	ZAF	South Africa	1			300000		300000
1995	Climatological	ZMB	Zambia	1			1273204		1273204
1996	Climatological	DJI	Djibouti	1			100000		100000
1996	Climatological	IND	India	1						542400
1996	Climatological	MEX	Mexico	1						1200000
1996	Climatological	MNG	Mongolia	1	25	61	5000		5061	1712800
1996	Climatological	RUS	Russian Federation (the)	1	19			600	600
1996	Climatological	RWA	Rwanda	1			82000		82000
1996	Climatological	SDN	Sudan (the)	1			160000		160000
1996	Climatological	TZA	Tanzania, United Republic of	1			3000000		3000000
1996	Climatological	TUR	Turkey	1			500		500
1996	Climatological	USA	United States of America (the)	2	1	50			50	8500
1997	Climatological	AGO	Angola	1			105000		105000
1997	Climatological	AUS	Australia	2	2					6700
1997	Climatological	CAN	Canada	1			1600		1600
1997	Climatological	TCD	Chad	1			356000		356000
1997	Climatological	CHL	Chile	1	10		300		300
1997	Climatological	CHN	China	1						169100
1997	Climatological	HRV	Croatia	1
1997	Climatological	ECU	Ecuador	1			34000		34000
1997	Climatological	ETH	Ethiopia	1			986200		986200
1997	Climatological	FRA	France	2		9	1250		1259	10000
1997	Climatological	GUY	Guyana	1			607200		607200	29000
1997	Climatological	HND	Honduras	1
1997	Climatological	IDN	Indonesia	2	912	70	1097000		1097070	8088000
1997	Climatological	ITA	Italy	1						800000
1997	Climatological	KAZ	Kazakhstan	1			8000		8000
1997	Climatological	KEN	Kenya	1			1600000		1600000
1997	Climatological	MYS	Malaysia	1						300000
1997	Climatological	MRT	Mauritania	1			21400		21400
1997	Climatological	NIC	Nicaragua	1			290000		290000	2000
1997	Climatological	NER	Niger (the)	1			8500		8500
1997	Climatological	PNG	Papua New Guinea	2	60		508000		508000
1997	Climatological	PER	Peru	1			1000		1000
1997	Climatological	PRT	Portugal	1						10000
1997	Climatological	RUS	Russian Federation (the)	2	14
1997	Climatological	SLB	Solomon Islands	1
1997	Climatological	TZA	Tanzania, United Republic of	1
1997	Climatological	USA	United States of America (the)	2			1000		1000	2500
1997	Climatological	VNM	Viet Nam	1			3000000		3000000	407000
1998	Climatological	BRA	Brazil	3	1		10012000		10012000	158000
1998	Climatological	BRN	Brunei Darussalam	1						2000
1998	Climatological	BFA	Burkina Faso	1			20700		20700
1998	Climatological	CPV	Cabo Verde	1			10000		10000
1998	Climatological	CAN	Canada	1			8000		8000
1998	Climatological	COL	Colombia	1			100000		100000
1998	Climatological	CRI	Costa Rica	1						23000
1998	Climatological	CUB	Cuba	1			820000		820000	180000
1998	Climatological	SLV	El Salvador	1						170000
1998	Climatological	ETH	Ethiopia	1						15600
1998	Climatological	FJI	Fiji	1			263455		263455
1998	Climatological	GRC	Greece	1	14			300	300	675000
1998	Climatological	GIN	Guinea	1	12
1998	Climatological	GNB	Guinea-Bissau	1	3		1200	300	1500
1998	Climatological	IDN	Indonesia	1	3		2000		2000	1300000
1998	Climatological	IRQ	Iraq	1
1998	Climatological	MYS	Malaysia	2			5000		5000	2000
1998	Climatological	MEX	Mexico	1	50					8000
1998	Climatological	FSM	Micronesia (Federated States of)	1			28800		28800
1998	Climatological	MOZ	Mozambique	1
1998	Climatological	NAM	Namibia	1			25000		25000	1000
1998	Climatological	PHL	Philippines (the)	2	10		2600300		2600300
1998	Climatological	RUS	Russian Federation (the)	2	3		100000	683	100683	270000
1998	Climatological	SLB	Solomon Islands	1			380		380
1998	Climatological	ZAF	South Africa	1	25
1998	Climatological	ESP	Spain	1			600		600	42108
1998	Climatological	SDN	Sudan (the)	1	47
1998	Climatological	UGA	Uganda	1			126000		126000	1600
1998	Climatological	USA	United States of America (the)	4	2	124	41032	65	41221	281100
1998	Climatological	ZWE	Zimbabwe	1			55000		55000
1999	Climatological	AFG	Afghanistan	1
1999	Climatological	ARG	Argentina	1
1999	Climatological	AUS	Australia	1	1		2000		2000
1999	Climatological	BTN	Bhutan	1						3500
1999	Climatological	BOL	Bolivia (Plurinational State of)	1	3		3500	2800	6300
1999	Climatological	BRA	Brazil	1
1999	Climatological	BDI	Burundi	1	6		650000		650000
1999	Climatological	CAN	Canada	1			1500		1500
1999	Climatological	CHL	Chile	1				1000	1000	280000
1999	Climatological	CHN	China	2	23		19000000		19000000
1999	Climatological	CUB	Cuba	1
1999	Climatological	ERI	Eritrea	1			2300000		2300000
1999	Climatological	ETH	Ethiopia	1			4900000		4900000
1999	Climatological	FRA	France	1				6	6
1999	Climatological	IND	India	1	6
1999	Climatological	IDN	Indonesia	1						1800
1999	Climatological	IRN	Iran (Islamic Republic of)	1			37000000		37000000	3300000
1999	Climatological	ISR	Israel	1						75000
1999	Climatological	ITA	Italy	1
1999	Climatological	JOR	Jordan	1			180000		180000
1999	Climatological	KEN	Kenya	1	85		23000000		23000000
1999	Climatological	KIR	Kiribati	1			84000		84000
1999	Climatological	LAO	Lao People's Democratic Republic (the)	1			20000		20000
1999	Climatological	MUS	Mauritius	1						175000
1999	Climatological	MEX	Mexico	1			65000		65000	100000
1999	Climatological	MAR	Morocco	1			275000		275000	900000
1999	Climatological	NPL	Nepal	1	32			4000	4000
1999	Climatological	NIC	Nicaragua	1
1999	Climatological	PAK	Pakistan	1	143		2200000		2200000	247000
1999	Climatological	PRY	Paraguay	1	12		40000		40000
1999	Climatological	RUS	Russian Federation (the)	2						113336
1999	Climatological	RWA	Rwanda	1			894545		894545
1999	Climatological	ZAF	South Africa	1	4	5		3000	3005
1999	Climatological	ESP	Spain	1						3200000
1999	Climatological	SYR	Syrian Arab Republic	1			329000		329000
1999	Climatological	THA	Thailand	1			6000000		6000000
1999	Climatological	UGA	Uganda	1	115		700000		700000
1999	Climatological	USA	United States of America (the)	4	1		800	219	1019	1192000
1999	Climatological	URY	Uruguay	1						250000
1999	Climatological	VNM	Viet Nam	1			1400000		1400000
2000	Climatological	AFG	Afghanistan	1	37		2580000		2580000	50
2000	Climatological	ARG	Argentina	1	8
2000	Climatological	ARM	Armenia	1			297000		297000	100000
2000	Climatological	AUS	Australia	1			200		200
2000	Climatological	AZE	Azerbaijan	1						100000
2000	Climatological	BOL	Bolivia (Plurinational State of)	1			20000		20000
2000	Climatological	BIH	Bosnia and Herzegovina	1						158000
2000	Climatological	BGR	Bulgaria	2	7	17		150	167	17600
2000	Climatological	CHN	China	3			20000000		20000000	796115
2000	Climatological	HRV	Croatia	1	1					17750
2000	Climatological	CUB	Cuba	1
2000	Climatological	CYP	Cyprus	2
2000	Climatological	ETH	Ethiopia	1		5			5
2000	Climatological	GEO	Georgia	1			696000		696000	200000
2000	Climatological	GRC	Greece	2	9	19		90	109
2000	Climatological	HND	Honduras	2			1125		1125
2000	Climatological	IND	India	1	20		50000000		50000000	588000
2000	Climatological	IDN	Indonesia	1
2000	Climatological	JAM	Jamaica	1						6000
2000	Climatological	JOR	Jordan	1			150000		150000
2000	Climatological	KOR	Korea (the Republic of)	1	2	15		840	855
2000	Climatological	MKD	Macedonia (the former Yugoslav Republic of)	1						13563
2000	Climatological	MDG	Madagascar	1			231290		231290
2000	Climatological	MDA	Moldova (the Republic of)	1	2
2000	Climatological	MNG	Mongolia	1			450000		450000
2000	Climatological	NIC	Nicaragua	1
2000	Climatological	ROU	Romania	1						500000
2000	Climatological	RUS	Russian Federation (the)	5
2000	Climatological	SCG	Serbia Montenegro	1				12	12
2000	Climatological	SVK	Slovakia	1	6
2000	Climatological	SOM	Somalia	1	21		1200000		1200000
2000	Climatological	ZAF	South Africa	1			1000	250	1250	10000
2000	Climatological	ESP	Spain	1
2000	Climatological	SDN	Sudan (the)	1			2000000		2000000
2000	Climatological	TJK	Tajikistan	1			3000000		3000000	57000
2000	Climatological	TUR	Turkey	2				350	350
2000	Climatological	USA	United States of America (the)	9	14	2	35400	685	36087	3600000
2000	Climatological	UZB	Uzbekistan	1			600000		600000	50000
2001	Climatological	AGO	Angola	1	58
2001	Climatological	ARG	Argentina	1
2001	Climatological	AUS	Australia	2			4400		4400	90000
2001	Climatological	BRA	Brazil	1			1000000		1000000
2001	Climatological	BGR	Bulgaria	1
2001	Climatological	BFA	Burkina Faso	1
2001	Climatological	KHM	Cambodia	1			300000		300000
2001	Climatological	CMR	Cameroon	1
2001	Climatological	CAN	Canada	1			1200		1200
2001	Climatological	TCD	Chad	1			800000		800000
2001	Climatological	CHN	China	2			16330000		16330000
2001	Climatological	COL	Colombia	1
2001	Climatological	DJI	Djibouti	1			100000		100000
2001	Climatological	SLV	El Salvador	1			400000		400000	22400
2001	Climatological	GTM	Guatemala	1	41		113596		113596	14000
2001	Climatological	HND	Honduras	1			195000		195000
2001	Climatological	KOR	Korea (the Republic of)	1
2001	Climatological	MLI	Mali	1
2001	Climatological	MRT	Mauritania	1			1000000		1000000
2001	Climatological	MOZ	Mozambique	1			100000		100000
2001	Climatological	NAM	Namibia	1
2001	Climatological	NIC	Nicaragua	1			188000		188000
2001	Climatological	NER	Niger (the)	1			3584558		3584558
2001	Climatological	PRT	Portugal	1
2001	Climatological	RUS	Russian Federation (the)	2
2001	Climatological	ZAF	South Africa	2	31
2001	Climatological	LKA	Sri Lanka	1			1000000		1000000
2001	Climatological	SWZ	Swaziland	1			970000		970000
2001	Climatological	USA	United States of America (the)	3	2	10	129		139
2001	Climatological	ZWE	Zimbabwe	1			6000000		6000000
2002	Climatological	AUS	Australia	2	2	4		240	244	2050000
2002	Climatological	BOL	Bolivia (Plurinational State of)	1
2002	Climatological	BRA	Brazil	1
2002	Climatological	CPV	Cabo Verde	1			30000		30000
2002	Climatological	KHM	Cambodia	1			650000		650000	38000
2002	Climatological	CAN	Canada	1			600		600
2002	Climatological	CAF	Central African Republic	1	1			750	750
2002	Climatological	CHL	Chile	1						80000
2002	Climatological	CHN	China	3			64560000		64560000	1210000
2002	Climatological	GMB	Gambia (the)	1
2002	Climatological	GNB	Guinea-Bissau	1			100000		100000
2002	Climatological	HND	Honduras	1			82000		82000
2002	Climatological	IND	India	1			300000000		300000000	910722
2002	Climatological	IDN	Indonesia	1		200			200
2002	Climatological	IRN	Iran (Islamic Republic of)	1
2002	Climatological	ITA	Italy	1
2002	Climatological	JPN	Japan	1			222		222
2002	Climatological	LSO	Lesotho	1			500000		500000
2002	Climatological	MDG	Madagascar	1			600000		600000
2002	Climatological	MWI	Malawi	1	500		2829435		2829435
2002	Climatological	MEX	Mexico	1						210000
2002	Climatological	MOZ	Mozambique	1	9		600000		600000
2002	Climatological	NAM	Namibia	1			345000		345000
2002	Climatological	NIC	Nicaragua	1			16000		16000
2002	Climatological	PER	Peru	1			21500		21500
2002	Climatological	PHL	Philippines (the)	1						453
2002	Climatological	RUS	Russian Federation (the)	3				120	120
2002	Climatological	SEN	Senegal	1			284000		284000
2002	Climatological	ZAF	South Africa	1	3	500		1000	1500
2002	Climatological	THA	Thailand	1			5000000		5000000	2300
2002	Climatological	UGA	Uganda	1	79		655000		655000
2002	Climatological	USA	United States of America (the)	9		11	3500	2977	6488	3532100
2002	Climatological	VNM	Viet Nam	2			1300000		1300000	200000
2003	Climatological	ARG	Argentina	1						120000
2003	Climatological	AUS	Australia	1	4	150	2500		2650	300000
2003	Climatological	BIH	Bosnia and Herzegovina	1			62575		62575	140000
2003	Climatological	BDI	Burundi	1
2003	Climatological	CAN	Canada	1	1					545000
2003	Climatological	CHL	Chile	1				285	285
2003	Climatological	CHN	China	3			51000000	300	51000300
2003	Climatological	HRV	Croatia	2						350000
2003	Climatological	ETH	Ethiopia	1			12600000		12600000
2003	Climatological	FRA	France	1	5	4	3000		3004
2003	Climatological	GTM	Guatemala	1
2003	Climatological	HTI	Haiti	1			35000		35000
2003	Climatological	HUN	Hungary	1						100000
2003	Climatological	IDN	Indonesia	1			15000		15000	1000
2003	Climatological	MEX	Mexico	1
2003	Climatological	MOZ	Mozambique	1	9		119500		119500
2003	Climatological	PRT	Portugal	1	14		150000		150000	1730000
2003	Climatological	RUS	Russian Federation (the)	2			1000000		1000000
2003	Climatological	RWA	Rwanda	1			1000000		1000000
2003	Climatological	ESP	Spain	1	5		200		200
2003	Climatological	TZA	Tanzania, United Republic of	1			1900000		1900000
2003	Climatological	USA	United States of America (the)	3	18	144	27000	750	27894	3500000
2004	Climatological	AGO	Angola	1			25000		25000
2004	Climatological	BOL	Bolivia (Plurinational State of)	1			55000		55000
2004	Climatological	BRA	Brazil	1						1650000
2004	Climatological	CUB	Cuba	1						3139
2004	Climatological	GIN	Guinea	1				777	777
2004	Climatological	HND	Honduras	1			137500		137500
2004	Climatological	KEN	Kenya	1	80		2300000		2300000
2004	Climatological	KOR	Korea (the Republic of)	1			2000	155	2155
2004	Climatological	PER	Peru	1
2004	Climatological	PRT	Portugal	2	2					1338136
2004	Climatological	RUS	Russian Federation (the)	1	9			1000	1000
2004	Climatological	SOM	Somalia	1			200000		200000
2004	Climatological	ZAF	South Africa	1			15000000		15000000
2004	Climatological	ESP	Spain	1	3	100	1000		1100	3000
2004	Climatological	TZA	Tanzania, United Republic of	1			254000		254000
2004	Climatological	USA	United States of America (the)	3		5	15200	282	15487
2005	Climatological	AUS	Australia	1	12	20	200		220	40000
2005	Climatological	BOL	Bolivia (Plurinational State of)	1			3000		3000
2005	Climatological	BRA	Brazil	1
2005	Climatological	BDI	Burundi	1	120		2150000		2150000
2005	Climatological	KHM	Cambodia	1			600000		600000
2005	Climatological	CMR	Cameroon	1
2005	Climatological	CAN	Canada	2
2005	Climatological	CHN	China	2			7774000		7774000
2005	Climatological	DJI	Djibouti	1			150000		150000
2005	Climatological	DOM	Dominican Republic (the)	1
2005	Climatological	ETH	Ethiopia	1			2600000		2600000
2005	Climatological	FRA	France	1	2					10000
2005	Climatological	IDN	Indonesia	1
2005	Climatological	KEN	Kenya	1	27		3500000		3500000
2005	Climatological	KOR	Korea (the Republic of)	1			1800	340	2140
2005	Climatological	MDG	Madagascar	1			14000		14000
2005	Climatological	MWI	Malawi	1			5100000		5100000
2005	Climatological	MYS	Malaysia	1
2005	Climatological	MLI	Mali	1			1000000		1000000
2005	Climatological	MOZ	Mozambique	1			1400000		1400000
2005	Climatological	NER	Niger (the)	1			3000000		3000000
2005	Climatological	PRY	Paraguay	1			52990		52990
2005	Climatological	PRT	Portugal	1	15	136			136	1650000
2005	Climatological	SOM	Somalia	1	2
2005	Climatological	ESP	Spain	1	11	1			1	2050000
2005	Climatological	THA	Thailand	2						420000
2005	Climatological	UGA	Uganda	1			600000		600000
2005	Climatological	USA	United States of America (the)	1	5			1410	1410	100000
2005	Climatological	VNM	Viet Nam	1			410000		410000	42120
2005	Climatological	ZMB	Zambia	1			1200000		1200000
2006	Climatological	AFG	Afghanistan	1			1900000		1900000
2006	Climatological	AUS	Australia	4	4			141	141	100000
2006	Climatological	CHN	China	1	134		18000000		18000000	2910000
2006	Climatological	GNB	Guinea-Bissau	1			32000		32000
2006	Climatological	IDN	Indonesia	1		200			200	14000
2006	Climatological	LTU	Lithuania	1						225573
2006	Climatological	MLI	Mali	1			25000		25000
2006	Climatological	NPL	Nepal	1			200000		200000
2006	Climatological	PAN	Panama	1			1436		1436
2006	Climatological	PER	Peru	1
2006	Climatological	ESP	Spain	1	4					659000
2006	Climatological	TZA	Tanzania, United Republic of	1			3700000		3700000
2006	Climatological	USA	United States of America (the)	3	5	18		267	285	66000
2007	Climatological	ALB	Albania	1				75	75
2007	Climatological	DZA	Algeria	1	8
2007	Climatological	BRA	Brazil	1			1000000		1000000
2007	Climatological	BGR	Bulgaria	2	3	9			9	2454
2007	Climatological	SPI	Canary Is	1			300	105	405
2007	Climatological	HRV	Croatia	2	12	26			26
2007	Climatological	DJI	Djibouti	1			42750		42750
2007	Climatological	GRC	Greece	2	68	68	1593	3735	5396	1750000
2007	Climatological	ITA	Italy	1	11
2007	Climatological	LBN	Lebanon	1	1	15			15
2007	Climatological	LSO	Lesotho	1			475000		475000
2007	Climatological	MKD	Macedonia (the former Yugoslav Republic of)	1	1		1000000		1000000
2007	Climatological	MWI	Malawi	1			520000		520000
2007	Climatological	MDA	Moldova (the Republic of)	1			210394		210394	406000
2007	Climatological	MOZ	Mozambique	1			520000		520000
2007	Climatological	PRY	Paraguay	1	8		125000		125000	30000
2007	Climatological	PHL	Philippines (the)	1
2007	Climatological	ZAF	South Africa	1	26			1600	1600
2007	Climatological	SWZ	Swaziland	2	2		411500		411500
2007	Climatological	TLS	Timor-Leste	1
2007	Climatological	USA	United States of America (the)	4	8	64	650000	927	650991	3115000
2007	Climatological	ZWE	Zimbabwe	1			2100000		2100000
2008	Climatological	AFG	Afghanistan	1			280000		280000
2008	Climatological	BOL	Bolivia (Plurinational State of)	1			27500		27500
2008	Climatological	BDI	Burundi	1			82500		82500
2008	Climatological	CHN	China	1			3700000		3700000	234000
2008	Climatological	DJI	Djibouti	1			340000		340000
2008	Climatological	ERI	Eritrea	1			1700000		1700000
2008	Climatological	ETH	Ethiopia	1			6400000		6400000
2008	Climatological	KEN	Kenya	1	4		3800000		3800000
2008	Climatological	MDG	Madagascar	1			720000		720000
2008	Climatological	MOZ	Mozambique	2	49	23	500000	3000	503023
2008	Climatological	PRY	Paraguay	1	4		18000		18000
2008	Climatological	SOM	Somalia	1			3300000		3300000
2008	Climatological	ZAF	South Africa	1	34	25			25	430000
2008	Climatological	SYR	Syrian Arab Republic	1			1300000		1300000
2008	Climatological	TJK	Tajikistan	1			800000		800000
2008	Climatological	THA	Thailand	1			10000000		10000000
2008	Climatological	TUR	Turkey	1	2			300	300
2008	Climatological	UGA	Uganda	1			1100000		1100000
2008	Climatological	USA	United States of America (the)	2	1	20	55000	300	55320	2102000
2009	Climatological	ARG	Argentina	1
2009	Climatological	AUS	Australia	1	180	500	9454		9954	1300000
2009	Climatological	BGD	Bangladesh	1
2009	Climatological	BDI	Burundi	1			180000		180000
2009	Climatological	TCD	Chad	1			2400000		2400000
2009	Climatological	CHN	China	2			60160000		60160000	3600000
2009	Climatological	COD	Congo (the Democratic Republic of the)	1				125	125
2009	Climatological	ECU	Ecuador	1			107500		107500	1700
2009	Climatological	SLV	El Salvador	1						27000
2009	Climatological	ETH	Ethiopia	1			6200000		6200000
2009	Climatological	FRA	France	1
2009	Climatological	GRC	Greece	2			715	325	1040
2009	Climatological	GTM	Guatemala	1			2500000		2500000
2009	Climatological	HND	Honduras	1			45000		45000
2009	Climatological	IND	India	1
2009	Climatological	ITA	Italy	1	2					115000
2009	Climatological	KGZ	Kyrgyzstan	1			2000000		2000000
2009	Climatological	NPL	Nepal	1			303000		303000
2009	Climatological	NER	Niger (the)	1			7900000		7900000
2009	Climatological	PRY	Paraguay	1			200000		200000
2009	Climatological	SSD	South Sudan	1			4300000		4300000
2009	Climatological	ESP	Spain	1	6
2009	Climatological	USA	United States of America (the)	2	2	29		426	455	100000
2009	Climatological	VEN	Venezuela (Bolivarian Republic of)	1
2010	Climatological	BRB	Barbados	1
2010	Climatological	BOL	Bolivia (Plurinational State of)	2			62500	300	62800	100000
2010	Climatological	BRA	Brazil	1			62000		62000
2010	Climatological	CHN	China	2	22	3	35000000		35000003	2370000
2010	Climatological	COL	Colombia	1	31		200		200
2010	Climatological	COD	Congo (the Democratic Republic of the)	1	8			2770	2770
2010	Climatological	DJI	Djibouti	1			200258		200258
2010	Climatological	GRD	Grenada	1
2010	Climatological	GUY	Guyana	1						14700
2010	Climatological	ISR	Israel	1	44	22	20000		20022	270000
2010	Climatological	MLI	Mali	1			600000		600000
2010	Climatological	MRT	Mauritania	1			838000		838000
2010	Climatological	MOZ	Mozambique	1			460000		460000
2010	Climatological	RUS	Russian Federation (the)	3	61	996	5000	1200	7196	3200000
2010	Climatological	LCA	Saint Lucia	1
2010	Climatological	VCT	Saint Vincent and the Grenadines	1
2010	Climatological	SOM	Somalia	1	20000		4000000		4000000
2010	Climatological	THA	Thailand	1			6482602		6482602
2010	Climatological	TTO	Trinidad and Tobago	1
2010	Climatological	ZWE	Zimbabwe	1			1667618		1667618
2011	Climatological	AFG	Afghanistan	1			1750000		1750000	142000
2011	Climatological	AUS	Australia	1			120		120	54000
2011	Climatological	BFA	Burkina Faso	1			2850000		2850000
2011	Climatological	BDI	Burundi	1
2011	Climatological	CAN	Canada	1	1			7000	7000	1500000
2011	Climatological	CHL	Chile	2	1		400	1082	1482	200000
2011	Climatological	ETH	Ethiopia	1			4805679		4805679
2011	Climatological	KEN	Kenya	2			8050000		8050000
2011	Climatological	LSO	Lesotho	1			725515		725515
2011	Climatological	MLI	Mali	1			3500000		3500000
2011	Climatological	MRT	Mauritania	1			723000		723000
2011	Climatological	MEX	Mexico	2			2500000		2500000
2011	Climatological	NER	Niger (the)	1			3000000		3000000
2011	Climatological	SEN	Senegal	1			850000		850000
2011	Climatological	TZA	Tanzania, United Republic of	1			1000000		1000000
2011	Climatological	THA	Thailand	1
2011	Climatological	TUV	Tuvalu	1
2011	Climatological	UGA	Uganda	1			669000		669000
2011	Climatological	USA	United States of America (the)	4	8	5		6100	6105	9383000
2012	Climatological	AGO	Angola	1			1833900		1833900
2012	Climatological	BRA	Brazil	1			4000000		4000000	1460000
2012	Climatological	CMR	Cameroon	1			12000		12000
2012	Climatological	TCD	Chad	1			1600000		1600000
2012	Climatological	CHL	Chile	1	7					200000
2012	Climatological	ECU	Ecuador	1	5	70	1875		1945
2012	Climatological	ETH	Ethiopia	1			1000000		1000000
2012	Climatological	GMB	Gambia (the)	1			428000		428000
2012	Climatological	GTM	Guatemala	1			266485		266485
2012	Climatological	HND	Honduras	1			125000		125000
2012	Climatological	ITA	Italy	1						1190000
2012	Climatological	PRK	Korea (the Democratic People's Republic of)	1			3000000		3000000
2012	Climatological	MWI	Malawi	1			1900000		1900000
2012	Climatological	MDA	Moldova (the Republic of)	1			5800		5800
2012	Climatological	PRY	Paraguay	1			1391900		1391900
2012	Climatological	RUS	Russian Federation (the)	2	2	346		252	598	1140000
2012	Climatological	SOM	Somalia	1			3000000		3000000
2012	Climatological	ESP	Spain	1	4	6			6
2012	Climatological	LKA	Sri Lanka	1			1800000		1800000
2012	Climatological	SDN	Sudan (the)	1			3200000		3200000
2012	Climatological	THA	Thailand	1			12000000		12000000	1200
2012	Climatological	UKR	Ukraine	1						1690000
2012	Climatological	USA	United States of America (the)	4	3		1809	1038	2847	20800000
2013	Climatological	AUS	Australia	2	3		1440		1440	366000
2013	Climatological	BEN	Benin	1	1			2759	2759
2013	Climatological	BOL	Bolivia (Plurinational State of)	1			340355		340355
2013	Climatological	CHN	China	1			5000000		5000000
2013	Climatological	ECU	Ecuador	1			3165		3165
2013	Climatological	MHL	Marshall Islands (the)	1			6384		6384
2013	Climatological	NAM	Namibia	1			780000		780000	64000
2013	Climatological	NZL	New Zealand	1						823000
2013	Climatological	PAN	Panama	1						200000
2013	Climatological	PRY	Paraguay	1			75000		75000
2013	Climatological	PRT	Portugal	1	9
2013	Climatological	SLE	Sierra Leone	1				2257	2257
2013	Climatological	USA	United States of America (the)	5	22	17	111	2247	2375	708400
2013	Climatological	ZWE	Zimbabwe	1			4300000		4300000	500000
2014	Climatological	AUS	Australia	2	2			258	258	125000
2014	Climatological	BOL	Bolivia (Plurinational State of)	1			51180		51180
2014	Climatological	BRA	Brazil	1			27000000		27000000	5000000
2014	Climatological	BFA	Burkina Faso	1			4000000		4000000
2014	Climatological	CHL	Chile	1	12	500	10500		11000	34000
2014	Climatological	CHN	China	2			27726000		27726000	3680000
2014	Climatological	GTM	Guatemala	1			1300000		1300000	100000
2014	Climatological	HTI	Haiti	1			1000000		1000000	2000
2014	Climatological	HND	Honduras	1			571710		571710
2014	Climatological	JAM	Jamaica	1			91545		91545
2014	Climatological	KEN	Kenya	1			1600000		1600000
2014	Climatological	MDG	Madagascar	1			20000		20000
2014	Climatological	MYS	Malaysia	1			2200000		2200000
2014	Climatological	NIC	Nicaragua	1			460000		460000
2014	Climatological	SEN	Senegal	1			639702		639702
2014	Climatological	SOM	Somalia	1			535624		535624
2014	Climatological	LKA	Sri Lanka	1			1800000		1800000	25000
2014	Climatological	THA	Thailand	1
2014	Climatological	USA	United States of America (the)	2	2		429		429	2300000
2015	Climatological	AUS	Australia	3	2	164		453	617	351000
2015	Climatological	BWA	Botswana	1						44000
2015	Climatological	CAN	Canada	1			13000	36	13036
2015	Climatological	CHL	Chile	1	1	32			32
2015	Climatological	CHN	China	1						2464000
2015	Climatological	COL	Colombia	1
2015	Climatological	COD	Congo (the Democratic Republic of the)	1	3		57003		57003
2015	Climatological	CRI	Costa Rica	1
2015	Climatological	CUB	Cuba	1			100000		100000
2015	Climatological	SLV	El Salvador	1			700000		700000	100000
2015	Climatological	ETH	Ethiopia	1			10200000		10200000	1400000
2015	Climatological	FJI	Fiji	1			67000		67000
2015	Climatological	GMB	Gambia (the)	1			63100		63100
2015	Climatological	IND	India	1			330000000		330000000	3000000
2015	Climatological	IDN	Indonesia	2	30		409664		409664	1000000
2015	Climatological	PRK	Korea (the Democratic People's Republic of)	1			18000000		18000000
2015	Climatological	MWI	Malawi	1			6700000		6700000
2015	Climatological	MHL	Marshall Islands (the)	1			21000		21000	4900
2015	Climatological	NAM	Namibia	1			580000		580000	60000
2015	Climatological	NER	Niger (the)	1			2588128		2588128
2015	Climatological	PAN	Panama	1
2015	Climatological	PNG	Papua New Guinea	1	24		2520000		2520000	60000
2015	Climatological	PHL	Philippines (the)	1			181687		181687	84399
2015	Climatological	RUS	Russian Federation (the)	1	30	977	5000		5977	136820
2015	Climatological	WSM	Samoa	1
2015	Climatological	SLB	Solomon Islands	1
2015	Climatological	SOM	Somalia	1			4700000		4700000
2015	Climatological	ZAF	South Africa	1			2700000		2700000	250000
2015	Climatological	SDN	Sudan (the)	1			800000		800000
2015	Climatological	THA	Thailand	1						3300000
2015	Climatological	TON	Tonga	1
2015	Climatological	USA	United States of America (the)	5	12	8	600	12756	13364	3752000
2015	Climatological	VNM	Viet Nam	1			1750000		1750000	6750000
2016	Climatological	AUS	Australia	1	2			540	540	110000
2016	Climatological	BOL	Bolivia (Plurinational State of)	1			665000		665000	450000
2016	Climatological	KHM	Cambodia	1			2500000		2500000
2016	Climatological	CAN	Canada	1			88000		88000	4000000
2016	Climatological	CHN	China	1			10000000		10000000	3000000
2016	Climatological	HTI	Haiti	1			3600000		3600000	84000
2016	Climatological	IND	India	1	7
2016	Climatological	ISR	Israel	1		137	60000		60137	520000
2016	Climatological	KEN	Kenya	1			3000000		3000000
2016	Climatological	LSO	Lesotho	1			979000		979000
2016	Climatological	MDG	Madagascar	1			1140000		1140000
2016	Climatological	FSM	Micronesia (Federated States of)	1			100000		100000
2016	Climatological	MOZ	Mozambique	1			2300000		2300000
2016	Climatological	NPL	Nepal	1	11
2016	Climatological	PRY	Paraguay	1
2016	Climatological	PRT	Portugal	1	3		699	462	1161	157000
2016	Climatological	SSD	South Sudan	1			3600000		3600000
2016	Climatological	LKA	Sri Lanka	1			900000		900000	20000
2016	Climatological	SWZ	Swaziland	1			492000		492000
2016	Climatological	TLS	Timor-Leste	1			120000		120000
2016	Climatological	USA	United States of America (the)	4	16	191	456	7805	8452	1500000
2017	Climatological	AGO	Angola	1			1420000		1420000
2017	Climatological	AUS	Australia	1		2	27	114	143	20000
2017	Climatological	CAN	Canada	1			43441		43441
2017	Climatological	TCD	Chad	1			1886800		1886800
2017	Climatological	CHL	Chile	1	11	16	7157	450	7623	550000
2017	Climatological	CHN	China	1			2000000		2000000	122000
2017	Climatological	HRV	Croatia	1		80			80
2017	Climatological	FRA	France	1		12	12000		12012
2017	Climatological	ITA	Italy	1						2300000
2017	Climatological	PRK	Korea (the Democratic People's Republic of)	1
2017	Climatological	MRT	Mauritania	1			3893774		3893774
2017	Climatological	MNE	Montenegro	1			200		200
2017	Climatological	NER	Niger (the)	1			1131300		1131300
2017	Climatological	PRT	Portugal	2	109	275	500	2700	3475	732000
2017	Climatological	ZAF	South Africa	1	9			5500	5500	420000
2017	Climatological	ESP	Spain	2	4		1500		1500
2017	Climatological	TUN	Tunisia	1			2000		2000
2017	Climatological	USA	United States of America (the)	4	32	187	9	12108	12304	17700000
2013	Extra-terrestrial	RUS	Russian Federation (the)	1		1491	300000		301491	33000
1990	Geophysical	BGR	Bulgaria	1	1
1990	Geophysical	CHN	China	4	200	2180	59574	7696	69450	58350
1990	Geophysical	CRI	Costa Rica	2	1	309	300	14000	14609	19500
1990	Geophysical	ECU	Ecuador	1	4	10	6500		6510
1990	Geophysical	FJI	Fiji	2
1990	Geophysical	GRC	Greece	2	1	61			61
1990	Geophysical	IDN	Indonesia	4	39	171	19405		19576	10100
1990	Geophysical	IRN	Iran (Islamic Republic of)	2	40021	105090	521000	106310	732400	8232300
1990	Geophysical	ITA	Italy	2	21	216		2500	2716	500000
1990	Geophysical	KEN	Kenya	1
1990	Geophysical	NIC	Nicaragua	1
1990	Geophysical	PAK	Pakistan	3	22	296			296	1000
1990	Geophysical	PNG	Papua New Guinea	1
1990	Geophysical	PER	Peru	2	200	800	74000	30000	104800	1000
1990	Geophysical	PHL	Philippines (the)	3	2417	3532	1628540		1632072	370500
1990	Geophysical	ROU	Romania	1	9	700			700
1990	Geophysical	ZAF	South Africa	1	10	6			6
1990	Geophysical	SUN	Soviet Union	4	5	8		24500	24508
1990	Geophysical	SDN	Sudan (the)	1			8000		8000
1990	Geophysical	UGA	Uganda	2
1990	Geophysical	GBR	United Kingdom of Great Britain and Northern Ireland (the)	1
1990	Geophysical	USA	United States of America (the)	2		30	120		150	12700
1990	Geophysical	VUT	Vanuatu	3		2			2
1991	Geophysical	AFG	Afghanistan	2	154		7000		7000
1991	Geophysical	ARG	Argentina	1			62000	1200	63200
1991	Geophysical	CHL	Chile	1			62000	1200	63200	15000
1991	Geophysical	CHN	China	2	1	545	282205	600	283350
1991	Geophysical	COL	Colombia	1	2	2	570	295	867
1991	Geophysical	COM	Comoros (the)	1				200	200
1991	Geophysical	CRI	Costa Rica	4	47	199	6470	3900	10569	100000
1991	Geophysical	ETH	Ethiopia	1	13
1991	Geophysical	GEO	Georgia	1	8	200	2190	1350	3740
1991	Geophysical	GTM	Guatemala	2	37	90	23800		23890
1991	Geophysical	IND	India	1	1500	1383	53000		54383	60000
1991	Geophysical	IDN	Indonesia	3	28	191	23679	1000	24870	19000
1991	Geophysical	IRN	Iran (Islamic Republic of)	1		51	1450		1501
1991	Geophysical	IRQ	Iraq	1	20			500	500
1991	Geophysical	ITA	Italy	1			7000		7000
1991	Geophysical	JPN	Japan	1	43	20	10000		10020	10000
1991	Geophysical	MMR	Myanmar	1			160		160
1991	Geophysical	PAK	Pakistan	1	300	574	174755	29465	204794	10000
1991	Geophysical	PAN	Panama	2	30	596	10500	9000	20096
1991	Geophysical	PER	Peru	2	64	785	46500		47285
1991	Geophysical	PHL	Philippines (the)	3	640	195	1035870	5800	1041865	211000
1991	Geophysical	ROU	Romania	2		5	1845	4000	5850
1991	Geophysical	SUN	Soviet Union	5	324	1500	95000	160000	256500	1700000
1991	Geophysical	USA	United States of America (the)	1	2	100			100	33500
1991	Geophysical	YEM	Yemen	1	10	39		40000	40039
1992	Geophysical	AFG	Afghanistan	1	14
1992	Geophysical	DZA	Algeria	1			2250		2250
1992	Geophysical	BEL	Belgium	1						100000
1992	Geophysical	CHN	China	2	49		16000		16000	3150
1992	Geophysical	COL	Colombia	1	11	135		1500	1635
1992	Geophysical	COD	Congo (the Democratic Republic of the)	1	9	61		250	311
1992	Geophysical	CUB	Cuba	1		40	5829		5869
1992	Geophysical	EGY	Egypt	1	552	9929	57700	25020	92649	1200000
1992	Geophysical	GEO	Georgia	1	1	10			10
1992	Geophysical	DEU	Germany	1	1	25	1500		1525	50000
1992	Geophysical	GTM	Guatemala	1			5000		5000
1992	Geophysical	IDN	Indonesia	2	2500	2104		97500	99604	100000
1992	Geophysical	IRN	Iran (Islamic Republic of)	1	5	50		4000	4050
1992	Geophysical	JPN	Japan	2		32	40000		40032
1992	Geophysical	KGZ	Kyrgyzstan	2	58	100	104168	32538	136806	161000
1992	Geophysical	NLD	Netherlands (the)	1		20			20
1992	Geophysical	NIC	Nicaragua	2	180	564	305690		306254	25000
1992	Geophysical	PAK	Pakistan	2	40	100		2000	2100
1992	Geophysical	PNG	Papua New Guinea	1
1992	Geophysical	PHL	Philippines (the)	1			1578		1578
1992	Geophysical	TJK	Tajikistan	1	12
1992	Geophysical	TUR	Turkey	2	914	3919	251000	95000	349919	750000
1992	Geophysical	USA	United States of America (the)	3	1	426			426	275000
1992	Geophysical	UZB	Uzbekistan	2	10		50000	400	50400
1993	Geophysical	CHL	Chile	1	6		350		350
1993	Geophysical	CHN	China	2		70	107220	35360	142650
1993	Geophysical	COL	Colombia	3	87	102	5261	125	5488
1993	Geophysical	CRI	Costa Rica	1	3	40	200		240
1993	Geophysical	EGY	Egypt	1	34		300		300
1993	Geophysical	GRC	Greece	2	1	21	2100		2121
1993	Geophysical	GUM	Guam	1		71			71	120000
1993	Geophysical	IND	India	2	9748	30025	500		30525	280000
1993	Geophysical	IDN	Indonesia	2	3	12	3452		3464
1993	Geophysical	IRN	Iran (Islamic Republic of)	2	24	52	4000	1000	5052
1993	Geophysical	JPN	Japan	3	242	955	20232	1620	22807	1358000
1993	Geophysical	MYS	Malaysia	1	72
1993	Geophysical	MEX	Mexico	1
1993	Geophysical	NPL	Nepal	1		55	230		285
1993	Geophysical	PNG	Papua New Guinea	1	53	200	10000	10000	20200	5000
1993	Geophysical	PER	Peru	1	6	25	120		145
1993	Geophysical	PHL	Philippines (the)	1	79	9	108000	57000	165009	488
1993	Geophysical	SDN	Sudan (the)	1	3	15			15
1993	Geophysical	USA	United States of America (the)	1	2		3000		3000	7500
1993	Geophysical	WLF	Wallis and Futuna	1	5	20			20
1994	Geophysical	AFG	Afghanistan	1	160	330	100000		100330
1994	Geophysical	DZA	Algeria	1	171	289	12500		12789
1994	Geophysical	AUS	Australia	1		5	5000	20	5025
1994	Geophysical	BOL	Bolivia (Plurinational State of)	1	5
1994	Geophysical	CHN	China	3	1	865	5780		6645
1994	Geophysical	COL	Colombia	1	271	158	12461	24797	37416	2400
1994	Geophysical	IDN	Indonesia	8	550	2031	253024	10330	265385	172676
1994	Geophysical	IRN	Iran (Islamic Republic of)	3	14	131	16510		16641	1400
1994	Geophysical	JPN	Japan	2	7	1785			1785	170400
1994	Geophysical	MEX	Mexico	2			75700		75700
1994	Geophysical	PNG	Papua New Guinea	1	5	2	106000	46000	152002	110000
1994	Geophysical	PHL	Philippines (the)	2	81	174	266925	3985	271084	3700
1994	Geophysical	RUS	Russian Federation (the)	1	11	242		2100	2342
1994	Geophysical	UGA	Uganda	1	7		50000		50000	70000
1994	Geophysical	USA	United States of America (the)	2	60	7000	225	20000	27225	30002100
1994	Geophysical	VUT	Vanuatu	1
1995	Geophysical	CPV	Cabo Verde	1		6	1300	5000	6306
1995	Geophysical	CHL	Chile	1	3	58	1200	575	1833	1660
1995	Geophysical	CHN	China	3	71	493	1000000	25000	1025493	116100
1995	Geophysical	COL	Colombia	3	55	269	14682	3250	18201
1995	Geophysical	CYP	Cyprus	1	2	5	1710	150	1865	4340
1995	Geophysical	ECU	Ecuador	2	3	90	200	600	890
1995	Geophysical	EGY	Egypt	1	10	69			69
1995	Geophysical	GRC	Greece	2	52	160	22500	6300	28960	872700
1995	Geophysical	IDN	Indonesia	3	99	1932	54315	35685	91932
1995	Geophysical	JPN	Japan	2	5297	34531	257355	251301	543187	100000000
1995	Geophysical	MEX	Mexico	3	64	125	54735	12275	67135	21100
1995	Geophysical	MSR	Montserrat	1			5000		5000
1995	Geophysical	MMR	Myanmar	1
1995	Geophysical	NZL	New Zealand	1			70		70
1995	Geophysical	NIC	Nicaragua	1			12000		12000	722
1995	Geophysical	PHL	Philippines (the)	2				2500	2500
1995	Geophysical	RUS	Russian Federation (the)	1	1989	750			750	64100
1995	Geophysical	THA	Thailand	1
1995	Geophysical	TUR	Turkey	1	94	240	120000	40000	160240	205800
1996	Geophysical	AFG	Afghanistan	1			2500	750	3250
1996	Geophysical	CHN	China	4	353	17490	3470000	1823870	5311360	530000
1996	Geophysical	HRV	Croatia	1				2000	2000
1996	Geophysical	ECU	Ecuador	1	27	180	15000	15525	30705	7000
1996	Geophysical	GRC	Greece	1			1500		1500
1996	Geophysical	GTM	Guatemala	1			743		743
1996	Geophysical	ISL	Iceland	1						16500
1996	Geophysical	IDN	Indonesia	2	175	423	20125	18090	38638	5400
1996	Geophysical	MSR	Montserrat	1			4000		4000
1996	Geophysical	PNG	Papua New Guinea	2	4	29	1800		1829
1996	Geophysical	PER	Peru	2	21	587	55355	20780	76722
1996	Geophysical	TUR	Turkey	1		6	17000	9000	26006	30000
1997	Geophysical	AFG	Afghanistan	1	5					10
1997	Geophysical	ARM	Armenia	1			15000		15000	33333
1997	Geophysical	BGD	Bangladesh	1	23	200			200
1997	Geophysical	CHL	Chile	1	8	98	40000	13000	53098	48000
1997	Geophysical	CHN	China	4	32	224	585000	190000	775224
1997	Geophysical	IND	India	1	43	1500	125000	30000	156500	37000
1997	Geophysical	IDN	Indonesia	2	21	300	5805		6105	1100
1997	Geophysical	IRN	Iran (Islamic Republic of)	4	2768	7200	152000	64000	223200	206000
1997	Geophysical	ITA	Italy	1	14	100		38000	38100	4524900
1997	Geophysical	KGZ	Kyrgyzstan	1			1200	30	1230	2000
1997	Geophysical	MEX	Mexico	3	21		17000		17000
1997	Geophysical	MSR	Montserrat	1	32		4000		4000	8000
1997	Geophysical	PAK	Pakistan	1	50	100		10000	10100
1997	Geophysical	ZAF	South Africa	1	15	46			46
1997	Geophysical	TTO	Trinidad and Tobago	2		2		215	217	25000
1997	Geophysical	VUT	Vanuatu	1	100
1997	Geophysical	VEN	Venezuela (Bolivarian Republic of)	1	80	683		3500	4183	81000
1998	Geophysical	AFG	Afghanistan	3	7023	2753	102000	45000	149753	20000
1998	Geophysical	ALB	Albania	1			2100		2100
1998	Geophysical	AUT	Austria	1
1998	Geophysical	AZE	Azerbaijan	1	1	10	700000		700010
1998	Geophysical	AZO	Azores Islands	1	10	100		1000	1100	72000
1998	Geophysical	BOL	Bolivia (Plurinational State of)	1	95	50	11100	6900	18050
1998	Geophysical	CHN	China	7	55	13690	1073655	97600	1184945	378100
1998	Geophysical	CRI	Costa Rica	1			450		450
1998	Geophysical	ECU	Ecuador	1	3	40	1250	750	2040
1998	Geophysical	GTM	Guatemala	1			600		600
1998	Geophysical	IDN	Indonesia	3	34	88	10110	2750	12948	200000
1998	Geophysical	IRN	Iran (Islamic Republic of)	4	22	185	9105		9290
1998	Geophysical	ITA	Italy	1		5	900		905
1998	Geophysical	MEX	Mexico	1			758		758
1998	Geophysical	NIC	Nicaragua	1		3	225	10	238
1998	Geophysical	PAK	Pakistan	1	1	11		600	611
1998	Geophysical	PNG	Papua New Guinea	1	2182	668	9199		9867
1998	Geophysical	SVN	Slovenia	1				700	700
1998	Geophysical	TUR	Turkey	3	147	2616	1500590	88100	1591306	550000
1999	Geophysical	AFG	Afghanistan	1	70	500	60185	31275	91960
1999	Geophysical	DZA	Algeria	1	22	175		15000	15175	60929
1999	Geophysical	AZE	Azerbaijan	1	1	18	750	8400	9168	5000
1999	Geophysical	BGD	Bangladesh	1	6	200		15000	15200
1999	Geophysical	CMR	Cameroon	1			2500	510	3010
1999	Geophysical	CHN	China	3		7	3015800	21000	3036807	44000
1999	Geophysical	COL	Colombia	1	1186	8563	745000	452370	1205933	1857366
1999	Geophysical	ECU	Ecuador	1			22000	2200	24200
1999	Geophysical	GRC	Greece	1	143	2000	113031	108	115139	4200000
1999	Geophysical	GTM	Guatemala	1	2	40	205	35	280
1999	Geophysical	IND	India	1	100	394	372000	105500	477894	2000
1999	Geophysical	IDN	Indonesia	1	5	220	14000	2700	16920	3900
1999	Geophysical	IRN	Iran (Islamic Republic of)	3	21	100	2870	4070	7040
1999	Geophysical	MEX	Mexico	4	46	415	138150		138565	391600
1999	Geophysical	NIC	Nicaragua	2			5695		5695
1999	Geophysical	PER	Peru	2	1	80	7000	1050	8130	1100
1999	Geophysical	PHL	Philippines (the)	1	6	40	150		190	1794
1999	Geophysical	RUS	Russian Federation (the)	2	1	20	6000	5240	11260	900
1999	Geophysical	ESP	Spain	1		20			20	44004
1999	Geophysical	TWN	Taiwan (Province of China)	2	2265	8918		100000	108918	14100800
1999	Geophysical	TUR	Turkey	6	17982	49792	880000	655000	1584792	21000000
1999	Geophysical	VUT	Vanuatu	1	12	100	12000	2000	14100
2000	Geophysical	AZE	Azerbaijan	1	31	600	2694		3294	10000
2000	Geophysical	BGD	Bangladesh	1			1000		1000
2000	Geophysical	CHN	China	5	9	2791	1814300	287959	2105050	116983
2000	Geophysical	COL	Colombia	1	2		430		430
2000	Geophysical	GRC	Greece	1			600		600
2000	Geophysical	GTM	Guatemala	1			800		800
2000	Geophysical	ISL	Iceland	2		1	129	69	199	24000
2000	Geophysical	IDN	Indonesia	5	149	3108	208500	58500	270108	73000
2000	Geophysical	IRN	Iran (Islamic Republic of)	2	1	15	2500	500	3015
2000	Geophysical	JPN	Japan	4	1	130	23190	312	23632	500000
2000	Geophysical	MEX	Mexico	2		1	41000		41001
2000	Geophysical	NIC	Nicaragua	1	7	42	1785	5650	7477
2000	Geophysical	PNG	Papua New Guinea	1	2			5000	5000
2000	Geophysical	PHL	Philippines (the)	2	11		68426		68426	2214
2000	Geophysical	RUS	Russian Federation (the)	1		8		19100	19108	920
2000	Geophysical	TJK	Tajikistan	1			6000		6000
2000	Geophysical	TZA	Tanzania, United Republic of	1	1	6	750	35	791
2000	Geophysical	TUR	Turkey	2	3	80	24000		24080
2000	Geophysical	TKM	Turkmenistan	1	11
2000	Geophysical	USA	United States of America (the)	1		70	25000	104	25174	50000
2001	Geophysical	AFG	Afghanistan	2	4	20		250	270
2001	Geophysical	CHN	China	5	8	1124	175000	327000	503124	91000
2001	Geophysical	COD	Congo (the Democratic Republic of the)	1
2001	Geophysical	ECU	Ecuador	1			22770		22770	10975
2001	Geophysical	SLV	El Salvador	2	1159	8122	1582428		1590550	1848500
2001	Geophysical	GRC	Greece	1			300		300
2001	Geophysical	GTM	Guatemala	1	6	2	150		152	50
2001	Geophysical	IND	India	1	20005	166812	4365000	1790000	6321812	2623000
2001	Geophysical	IDN	Indonesia	2		12	12500		12512
2001	Geophysical	IRN	Iran (Islamic Republic of)	1			1000		1000
2001	Geophysical	ITA	Italy	1						3100
2001	Geophysical	JPN	Japan	1	2	161	11100		11261	500000
2001	Geophysical	PAK	Pakistan	1	12	100	914192		914292	500
2001	Geophysical	PNG	Papua New Guinea	1		1		200	201
2001	Geophysical	PER	Peru	3	151	2733	226500	124865	354098	300000
2001	Geophysical	PHL	Philippines (the)	2			83221		83221	2580
2001	Geophysical	TZA	Tanzania, United Republic of	1				700	700
2001	Geophysical	TUR	Turkey	2		176	435		611
2001	Geophysical	USA	United States of America (the)	1	1	400			400	2000000
2001	Geophysical	VUT	Vanuatu	1			4500		4500
2002	Geophysical	AFG	Afghanistan	3	1200	1391	89500	10000	100891
2002	Geophysical	ARG	Argentina	1		27	500	200	727
2002	Geophysical	CHN	China	2	2		65830	48	65878
2002	Geophysical	COD	Congo (the Democratic Republic of the)	1	200	400		110000	110400	9000
2002	Geophysical	ECU	Ecuador	3	60		149650		149650
2002	Geophysical	EGY	Egypt	1			250		250
2002	Geophysical	GEO	Georgia	1	6	70	18000	1086	19156	350000
2002	Geophysical	GRC	Greece	1		17	150		167
2002	Geophysical	GTM	Guatemala	1
2002	Geophysical	IND	India	1	2			200	200
2002	Geophysical	IDN	Indonesia	5	11	740	16105		16845
2002	Geophysical	IRN	Iran (Islamic Republic of)	5	230	1406	145750		147156	300000
2002	Geophysical	ITA	Italy	3	32	42		9500	9542	1296000
2002	Geophysical	MEX	Mexico	1			300		300
2002	Geophysical	PAK	Pakistan	3	39	105	151742	4000	155847
2002	Geophysical	PNG	Papua New Guinea	3	5	70	17400	1000	18470
2002	Geophysical	PHL	Philippines (the)	1	15	100	73351		73451	1714
2002	Geophysical	RWA	Rwanda	1	45	108	1535		1643
2002	Geophysical	SCG	Serbia Montenegro	1	1	100			100
2002	Geophysical	TWN	Taiwan (Province of China)	1	4	200	300		500	25000
2002	Geophysical	TJK	Tajikistan	2	3	50	1000	500	1550
2002	Geophysical	TZA	Tanzania, United Republic of	1	2			2000	2000
2002	Geophysical	TUR	Turkey	1	42	327	222000	30000	252327	95000
2002	Geophysical	VUT	Vanuatu	2		3	1000		1003
2003	Geophysical	AFG	Afghanistan	1	1	1		1000	1001
2003	Geophysical	DZA	Algeria	2	2275	10461		200000	210461	5000000
2003	Geophysical	BGD	Bangladesh	1	2	25	2500		2525
2003	Geophysical	CHN	China	11	317	5954	2810053	330935	3146942	500933
2003	Geophysical	CRI	Costa Rica	1	2	75	60		135
2003	Geophysical	DOM	Dominican Republic (the)	1	3	15	2000		2015
2003	Geophysical	ECU	Ecuador	1			25000		25000
2003	Geophysical	GRC	Greece	1		50			50
2003	Geophysical	IDN	Indonesia	3	1	9	3100	140	3249
2003	Geophysical	IRN	Iran (Islamic Republic of)	5	26797	22739	208550	65760	297049	521666
2003	Geophysical	ITA	Italy	1		2	230		232	561352
2003	Geophysical	JPN	Japan	3	2	1485	19563	219	21267	1207000
2003	Geophysical	KAZ	Kazakhstan	1	3	626	36000		36626
2003	Geophysical	MEX	Mexico	1	29	1073	177530		178603	116300
2003	Geophysical	MNP	Northern Mariana Islands (the)	1
2003	Geophysical	PAN	Panama	2	2	75	1000	340	1415
2003	Geophysical	RUS	Russian Federation (the)	1	3	5		1800	1805	10600
2003	Geophysical	TUR	Turkey	4	178	692	245240	45000	290932	135000
2003	Geophysical	USA	United States of America (the)	1	2	40		120	160	200000
2004	Geophysical	AFG	Afghanistan	1	2	40		1000	1040
2004	Geophysical	DZA	Algeria	2		315			315
2004	Geophysical	BGD	Bangladesh	1	2					500000
2004	Geophysical	BDI	Burundi	1	3			120	120
2004	Geophysical	CHN	China	6	48	744	309000	127539	437283	124000
2004	Geophysical	COL	Colombia	2	1	22	8016	500	8538
2004	Geophysical	CRI	Costa Rica	1	8		255	25	280
2004	Geophysical	DMA	Dominica	1			100		100
2004	Geophysical	DEU	Germany	1			150		150	12000
2004	Geophysical	GLP	Guadeloupe	1	1	13	100	40	153
2004	Geophysical	IND	India	1	16389	6913	647599		654512	1022800
2004	Geophysical	IDN	Indonesia	10	165818	1358	183023	532898	717279	4519600
2004	Geophysical	IRN	Iran (Islamic Republic of)	1	35	278	220		498	165000
2004	Geophysical	JPN	Japan	1	40	3183	59000		62183	28000000
2004	Geophysical	KEN	Kenya	1	1					100000
2004	Geophysical	MYS	Malaysia	1	80	767		4296	5063	500000
2004	Geophysical	MDV	Maldives	1	102	2214	12000	13000	27214	470100
2004	Geophysical	MAR	Morocco	1	628	926		12539	13465	400000
2004	Geophysical	MMR	Myanmar	1	71		12500	3200	15700	500000
2004	Geophysical	PAK	Pakistan	1	24	63	10765	2320	13148
2004	Geophysical	PNG	Papua New Guinea	1			9600		9600
2004	Geophysical	RUS	Russian Federation (the)	1			138		138
2004	Geophysical	SYC	Seychelles	1	3		4760	70	4830	30000
2004	Geophysical	SVN	Slovenia	1	1	5	600		605	10000
2004	Geophysical	SOM	Somalia	1	298	283	104800		105083	100000
2004	Geophysical	LKA	Sri Lanka	1	35399	23176	516130	480000	1019306	1316500
2004	Geophysical	TJK	Tajikistan	1			180		180
2004	Geophysical	TZA	Tanzania, United Republic of	1	10
2004	Geophysical	THA	Thailand	1	8345	8457	58550		67007	1000000
2004	Geophysical	TUR	Turkey	3	27	81	36835		36916
2005	Geophysical	AFG	Afghanistan	2	6	1	500		501	50
2005	Geophysical	CHL	Chile	1	11	182	27463		27645	5000
2005	Geophysical	CHN	China	2	16	8009	626000		634009
2005	Geophysical	COL	Colombia	1
2005	Geophysical	COM	Comoros (the)	2	1		284000		284000
2005	Geophysical	COD	Congo (the Democratic Republic of the)	1	6	5		1500	1505
2005	Geophysical	SLV	El Salvador	2	3	1	2750		2751
2005	Geophysical	ETH	Ethiopia	1			9000		9000
2005	Geophysical	IND	India	1	1309	6622		150000	156622	1000000
2005	Geophysical	IDN	Indonesia	3	916	1150	130847		131997
2005	Geophysical	IRN	Iran (Islamic Republic of)	4	625	1621	115267		116888	80000
2005	Geophysical	JPN	Japan	2	1	793	3637		4430	400000
2005	Geophysical	PAK	Pakistan	1	73338	128309		5000000	5128309	5200000
2005	Geophysical	PNG	Papua New Guinea	2	1		15000	200	15200
2005	Geophysical	PER	Peru	2	5	59	2446		2505	50
2005	Geophysical	ZAF	South Africa	1	2	58			58	20000
2005	Geophysical	TZA	Tanzania, United Republic of	1	2		5000		5000
2005	Geophysical	TUR	Turkey	3	2	94	2950		3044
2005	Geophysical	VUT	Vanuatu	1			5000		5000
2006	Geophysical	AFG	Afghanistan	1	1		740	195	935
2006	Geophysical	DZA	Algeria	1	4	9	160	150	319
2006	Geophysical	BGR	Bulgaria	1		2	525		527
2006	Geophysical	CHN	China	7	34	148	267645	143760	411553	7191
2006	Geophysical	COL	Colombia	2			17000		17000
2006	Geophysical	COM	Comoros (the)	1
2006	Geophysical	ECU	Ecuador	2	5	13	300250		300263	150000
2006	Geophysical	SLV	El Salvador	1			16470		16470
2006	Geophysical	IDN	Indonesia	6	6592	138642	2388945	699395	3226982	3155000
2006	Geophysical	IRN	Iran (Islamic Republic of)	3	63	1494	167000		168494	42262
2006	Geophysical	KGZ	Kyrgyzstan	1			12000	50	12050
2006	Geophysical	MSR	Montserrat	1			200		200
2006	Geophysical	MOZ	Mozambique	1	4	36		1440	1476
2006	Geophysical	PNG	Papua New Guinea	2			3299		3299
2006	Geophysical	PER	Peru	1			3000		3000
2006	Geophysical	PHL	Philippines (the)	1			43849		43849
2006	Geophysical	RUS	Russian Federation (the)	1		40	12000		12040	55000
2006	Geophysical	TWN	Taiwan (Province of China)	1	2	42			42
2006	Geophysical	TJK	Tajikistan	1	3	19	15408		15427	22000
2006	Geophysical	USA	United States of America (the)	1		10	3519		3529	150000
2006	Geophysical	VUT	Vanuatu	1
2007	Geophysical	BRB	Barbados	1		1			1
2007	Geophysical	BRA	Brazil	1	1	6	280		286
2007	Geophysical	CHL	Chile	2	12	155	25000		25155	100000
2007	Geophysical	CHN	China	1	3	329			329	342000
2007	Geophysical	COL	Colombia	2		5	3170		3175
2007	Geophysical	ETH	Ethiopia	1	5		2000		2000
2007	Geophysical	HND	Honduras	1		18		1865	1883
2007	Geophysical	IDN	Indonesia	6	95	2727	611881	36800	651408	700000
2007	Geophysical	JPN	Japan	3	10	1371	13189	40668	55228	12750000
2007	Geophysical	MTQ	Martinique	1	1	100			100
2007	Geophysical	PER	Peru	1	593	1366	656965		658331	600000
2007	Geophysical	PHL	Philippines (the)	1			14036		14036
2007	Geophysical	RUS	Russian Federation (the)	1	2	12		7500	7512	420000
2007	Geophysical	LCA	Saint Lucia	1
2007	Geophysical	SLB	Solomon Islands	1	52	9	2375		2384
2007	Geophysical	TJK	Tajikistan	1	11	3	7000		7003
2007	Geophysical	GBR	United Kingdom of Great Britain and Northern Ireland (the)	1		1	4500		4501	60000
2007	Geophysical	YEM	Yemen	1	6	15			15
2008	Geophysical	ARG	Argentina	1
2008	Geophysical	CHL	Chile	1			8000		8000
2008	Geophysical	CHN	China	7	87564	368412	46587000	414385	47369797	85492000
2008	Geophysical	COL	Colombia	5	39	61	22351	1700	24112	10000
2008	Geophysical	COD	Congo (the Democratic Republic of the)	1	11		17355		17355	7000
2008	Geophysical	EGY	Egypt	1	98	72		625	697
2008	Geophysical	GRC	Greece	1	2	240	3468		3708
2008	Geophysical	IDN	Indonesia	4	11	162	11165		11327
2008	Geophysical	IRN	Iran (Islamic Republic of)	2	6	215	20500		20715
2008	Geophysical	JPN	Japan	2	24	648	270		918	277000
2008	Geophysical	KGZ	Kyrgyzstan	2	74	142	3000	1055	4197
2008	Geophysical	PAK	Pakistan	1	166	320	75000		75320	10000
2008	Geophysical	PNG	Papua New Guinea	1	10
2008	Geophysical	RUS	Russian Federation (the)	1	13	100	5135		5235
2008	Geophysical	RWA	Rwanda	1	36	643			643
2008	Geophysical	USA	United States of America (the)	1		3	2100		2103
2008	Geophysical	VUT	Vanuatu	1			9000		9000
2009	Geophysical	AFG	Afghanistan	1	22	59		3250	3309
2009	Geophysical	ALB	Albania	1				150	150
2009	Geophysical	ASM	American Samoa	1	34		2500		2500
2009	Geophysical	BTN	Bhutan	1	11	12			12
2009	Geophysical	CHN	China	2	1	336	19549	50000	69885	318100
2009	Geophysical	CRI	Costa Rica	1	31	91	128527		128618	200000
2009	Geophysical	GEO	Georgia	1		6	7300		7306
2009	Geophysical	GTM	Guatemala	1	36		2037	991	3028
2009	Geophysical	HND	Honduras	1	7	136	50000		50136	100000
2009	Geophysical	IDN	Indonesia	5	1330	3654	2846745		2850399	2381430
2009	Geophysical	IRN	Iran (Islamic Republic of)	1		269			269
2009	Geophysical	ITA	Italy	1	295	1000		55000	56000	2500000
2009	Geophysical	JPN	Japan	1	1	319	25000		25319	400000
2009	Geophysical	MWI	Malawi	2	4	186		20550	20736
2009	Geophysical	PHL	Philippines (the)	2		2	47517	10	47529	90
2009	Geophysical	WSM	Samoa	1	148	310	5274		5584	124040
2009	Geophysical	TON	Tonga	1	9	7	500		507	9500
2009	Geophysical	VUT	Vanuatu	1			400		400
2010	Geophysical	AFG	Afghanistan	1	11	70		1000	1070
2010	Geophysical	CHL	Chile	1	562	10334	1861222	800000	2671556	30000000
2010	Geophysical	CHN	China	5	2977	12049	65000	100500	177549	504400
2010	Geophysical	ECU	Ecuador	1			2500		2500
2010	Geophysical	GTM	Guatemala	1			1800		1800
2010	Geophysical	HTI	Haiti	1	222570	300000	3400000		3700000	8000000
2010	Geophysical	ISL	Iceland	1
2010	Geophysical	IDN	Indonesia	4	870	867	163197	4600	168664
2010	Geophysical	IRN	Iran (Islamic Republic of)	6	11	535	750	3500	4785
2010	Geophysical	MEX	Mexico	1	2	232	25000		25232	1150000
2010	Geophysical	NZL	New Zealand	1		2	300000		300002	6500000
2010	Geophysical	PHL	Philippines (the)	1			14161		14161
2010	Geophysical	SRB	Serbia	1	2	120	25440	1470	27030	132260
2010	Geophysical	SLB	Solomon Islands	1		1	1125		1126
2010	Geophysical	TWN	Taiwan (Province of China)	1		96			96	1000000
2010	Geophysical	TJK	Tajikistan	1			6706	1134	7840	1500
2010	Geophysical	TUR	Turkey	1	51	100	3500		3600
2010	Geophysical	USA	United States of America (the)	1		30	600		630	12500
2011	Geophysical	ARG	Argentina	1			3000		3000	104000
2011	Geophysical	BTN	Bhutan	1	1	16	20000		20016
2011	Geophysical	CHL	Chile	1			3500		3500
2011	Geophysical	CHN	China	7	32	433	153601	75425	229459	346400
2011	Geophysical	GTM	Guatemala	1	3		400		400
2011	Geophysical	IND	India	1	112	200	500000	75000	575200
2011	Geophysical	IDN	Indonesia	4	14	5	2368	6095	8468	5850
2011	Geophysical	JPN	Japan	2	19848	6065	362887		368952	210000000
2011	Geophysical	KGZ	Kyrgyzstan	1
2011	Geophysical	MEX	Mexico	1	2	2	150		152
2011	Geophysical	MMR	Myanmar	1	74	125	18000	3152	21277	3600
2011	Geophysical	NPL	Nepal	1	7	89	167860		167949
2011	Geophysical	NZL	New Zealand	2	182	1545	300000	300	301845	18000000
2011	Geophysical	PAK	Pakistan	1	2		1000		1000
2011	Geophysical	PER	Peru	1	1	106	870	1705	2681
2011	Geophysical	PHL	Philippines (the)	3		3	33956		33959
2011	Geophysical	ESP	Spain	1	10	300		15000	15300	200000
2011	Geophysical	TJK	Tajikistan	1
2011	Geophysical	THA	Thailand	1	1	16			16
2011	Geophysical	TUR	Turkey	3	647	4303	6786	32075	43164	1744000
2011	Geophysical	UZB	Uzbekistan	1	13
2012	Geophysical	AFG	Afghanistan	1	73	2		235	237
2012	Geophysical	AZE	Azerbaijan	2		50	15500	6949	22499
2012	Geophysical	BGR	Bulgaria	1		70	140		210
2012	Geophysical	CHL	Chile	1	1	14	24283		24297	100000
2012	Geophysical	CHN	China	6	86	37910	940870	78	978858	1548000
2012	Geophysical	CRI	Costa Rica	1	2	225	537		762	45000
2012	Geophysical	GTM	Guatemala	2	44	178	1331564		1331742	210000
2012	Geophysical	IND	India	1	16
2012	Geophysical	IDN	Indonesia	2	13	150	5485	2355	7990
2012	Geophysical	IRN	Iran (Islamic Republic of)	3	312	2267	65040		67307	500000
2012	Geophysical	ITA	Italy	2	24	400	11000	14000	25400	15800000
2012	Geophysical	MEX	Mexico	1	2	11	45000	4000	49011	320000
2012	Geophysical	MMR	Myanmar	1	38	231	1255		1486	1170
2012	Geophysical	PER	Peru	1		145	2905	1385	4435
2012	Geophysical	PHL	Philippines (the)	3	114	123	353034		353157	12144
2012	Geophysical	TJK	Tajikistan	1	2		2531		2531
2013	Geophysical	AFG	Afghanistan	1	18	141	3390		3531
2013	Geophysical	CHN	China	9	342	15764	3491515	12540	3519819	8063300
2013	Geophysical	COL	Colombia	1		15	9500	500	10015	4000
2013	Geophysical	SLV	El Salvador	1			63079		63079
2013	Geophysical	GTM	Guatemala	1	1	52	520		572	2000
2013	Geophysical	HUN	Hungary	1			1800		1800
2013	Geophysical	IND	India	1	3	70	59280		59350	120000
2013	Geophysical	IDN	Indonesia	4	50	2550	86365		88915	130000
2013	Geophysical	IRN	Iran (Islamic Republic of)	3	45	997	3500	1500	5997	600000
2013	Geophysical	JPN	Japan	1		32	8406		8438
2013	Geophysical	NZL	New Zealand	1		4	13836		13840	50000
2013	Geophysical	PAK	Pakistan	3	462	824	200150		200974	100000
2013	Geophysical	PER	Peru	2		29	8095		8124
2013	Geophysical	PHL	Philippines (the)	1	230	976	3221248		3222224	51459
2013	Geophysical	SLB	Solomon Islands	1	10		3329		3329	2000
2013	Geophysical	TWN	Taiwan (Province of China)	2	5	116	1500		1616	2100
2014	Geophysical	DZA	Algeria	1	6	420			420
2014	Geophysical	CPV	Cabo Verde	1			2500		2500
2014	Geophysical	CHL	Chile	1	6		513387		513387	100000
2014	Geophysical	CHN	China	8	738	3905	2388978	2090	2394973	5640000
2014	Geophysical	COM	Comoros (the)	1			10000		10000
2014	Geophysical	ECU	Ecuador	1	3	18			18
2014	Geophysical	GRC	Greece	2	3	25	77000		77025	628000
2014	Geophysical	GTM	Guatemala	1	1	274	84679	9830	94783
2014	Geophysical	IDN	Indonesia	2	39	72	115088		115160	186000
2014	Geophysical	IRN	Iran (Islamic Republic of)	2	1	280	300	12000	12580	45000
2014	Geophysical	JPN	Japan	2	63	110	2466	150	2726	2000
2014	Geophysical	MEX	Mexico	2	3		27381		27381
2014	Geophysical	NIC	Nicaragua	1	2	266	12015		12281	3000
2014	Geophysical	PNG	Papua New Guinea	1			1380		1380
2014	Geophysical	PER	Peru	1	8	4	600		604
2014	Geophysical	PHL	Philippines (the)	1			60545		60545
2014	Geophysical	ZAF	South Africa	1	1	2	2000		2002
2014	Geophysical	THA	Thailand	1	1	23	17500		17523	62000
2014	Geophysical	TUR	Turkey	1		324			324
2014	Geophysical	USA	United States of America (the)	1	1	250	3000		3250	700000
2015	Geophysical	AFG	Afghanistan	2	115	58092		35040	93132
2015	Geophysical	ARG	Argentina	1
2015	Geophysical	BGD	Bangladesh	1	4	200			200
2015	Geophysical	CHL	Chile	3	19	15	689084		689099	1400000
2015	Geophysical	CHN	China	5	33	678	208640	18500	227818	32850
2015	Geophysical	COL	Colombia	1		1	40835	400	41236
2015	Geophysical	COD	Congo (the Democratic Republic of the)	1	3	30	260	100	390
2015	Geophysical	CRI	Costa Rica	1			18450		18450
2015	Geophysical	ECU	Ecuador	2			930042		930042
2015	Geophysical	IND	India	3	98	570			570
2015	Geophysical	IDN	Indonesia	1		62	12185		12247
2015	Geophysical	KGZ	Kyrgyzstan	1			11490	5290	16780	12000
2015	Geophysical	MYS	Malaysia	1	24	10			10	2
2015	Geophysical	NPL	Nepal	2	8969	20360	5621790		5642150	5174000
2015	Geophysical	PAK	Pakistan	3	296	1830	366945	133900	502675
2015	Geophysical	TJK	Tajikistan	1	2	14	7962		7976	5000
2015	Geophysical	TLS	Timor-Leste	1		3		2000	2003	4000
2016	Geophysical	BGD	Bangladesh	1	5	70			70
2016	Geophysical	CHN	China	3	3		46200	5120	51320	200500
2016	Geophysical	ECU	Ecuador	2	673	6361	383150		389511	2000000
2016	Geophysical	IND	India	1	8	308	10500		10808	75000
2016	Geophysical	IDN	Indonesia	3	104	865	88931		89796	100000
2016	Geophysical	ITA	Italy	3	297	444	29729		30173	5400000
2016	Geophysical	JPN	Japan	3	58	2491	393243	23991	419725	20100000
2016	Geophysical	KOR	Korea (the Republic of)	1		32	29800		29832	21000
2016	Geophysical	MKD	Macedonia (the former Yugoslav Republic of)	1		100			100	10000
2016	Geophysical	MMR	Myanmar	1	4	2	1150		1152	10000
2016	Geophysical	NZL	New Zealand	1	2	50			50	3900000
2016	Geophysical	PAK	Pakistan	1	6	42	100		142
2016	Geophysical	PER	Peru	2	5	84	11315	40	11439
2016	Geophysical	PHL	Philippines (the)	1	8	202			202
2016	Geophysical	SLB	Solomon Islands	1		1	9769		9770
2016	Geophysical	TWN	Taiwan (Province of China)	1	117	525			525	700000
2016	Geophysical	TJK	Tajikistan	1			155		155
2016	Geophysical	TZA	Tanzania, United Republic of	1	17	440	139161		139601	458000
2016	Geophysical	UGA	Uganda	1	4			590	590
2016	Geophysical	USA	United States of America (the)	1			120		120	20000
2017	Geophysical	CHN	China	4	37	552	240900	6965	248417	533000
2017	Geophysical	GRC	Greece	2	3	131	720		851
2017	Geophysical	GTM	Guatemala	1		2	3518	81	3601
2017	Geophysical	IDN	Indonesia	2	4	36	142208		142244
2017	Geophysical	IRN	Iran (Islamic Republic of)	3	449	9537	200000	1845	211382	742000
2017	Geophysical	IRQ	Iraq	1	10	469	5500		5969
2017	Geophysical	ITA	Italy	2	31	53	2600		2653	18000
2017	Geophysical	KOR	Korea (the Republic of)	1		57	5000		5057
2017	Geophysical	KGZ	Kyrgyzstan	1			5000		5000
2017	Geophysical	MEX	Mexico	2	467	6250	1450000		1456250	8300000
2017	Geophysical	PHL	Philippines (the)	3	11	650	57707		58357	20338
2017	Geophysical	CHE	Switzerland	1	8		200		200
2017	Geophysical	TUR	Turkey	1		360			360
[truncated: 3,498 more rows]
[truncated: 1 more columns]
